# Supplementary material for: Empirical models for anatomical and physiological changes in a human mother and fetus during pregnancy and gestation
Source: PLoS One. 2019 May 2;14(5):e0215906. doi: 10.1371/journal.pone.0215906 (PMC6497258; doi:10.1371/journal.pone.0215906)
Supplement: S2 File — (ZIP) [file pone.0215906.s002.zip]

Archive with 38 entries (35 files):
- S2_File/
- S2_File/Data/
- S2_File/Data/Kiserud2000_Fig5A_Q_plac.csv
- S2_File/Data/Kiserud2000_Fig5B_Q_DV.csv
- S2_File/Data/Kiserud2006_Fig4A_Q_lvtl.csv
- S2_File/Data/Kiserud2006_Fig5A_Q_rvtl.csv
- S2_File/Data/Mielke2001_Fig8_Q_DA.csv
- S2_File/fetal_brain_mass.py
- S2_File/fetal_DA_flow.py
- S2_File/fetal_DV_flow.py
- S2_File/fetal_flow_balance.py
- S2_File/fetal_gut_mass.py
- S2_File/fetal_hematocrit.py
- S2_File/fetal_kidney_mass.py
- S2_File/fetal_liver_mass.py
- S2_File/fetal_lung_mass.py
- S2_File/fetal_lvtl_flow.py
- S2_File/fetal_mass.py
- S2_File/fetal_mass_balance.py
- S2_File/fetal_plac_flow.py
- S2_File/fetal_rvtl_flow.py
- S2_File/fetal_thyroid_mass.py
- S2_File/gest_models.py
- S2_File/maternal_amnf_vol.py
- S2_File/maternal_cardiac_output.py
- S2_File/maternal_fat_mass.py
- S2_File/maternal_flow_balance.py
- S2_File/maternal_gfr.py
- S2_File/maternal_hematocrit.py
- S2_File/maternal_kidney_flow.py
- S2_File/maternal_mass.py
- S2_File/maternal_mass_balance.py
- S2_File/maternal_placenta_flow.py
- S2_File/maternal_placenta_vol.py
- S2_File/maternal_plasma_vol.py
- S2_File/maternal_rbc_vol.py
- S2_File/Output/
- S2_File/readme.txt
