# Supplementary material for: Empirical models for anatomical and physiological changes in a human mother and fetus during pregnancy and gestation
Source: PLoS One. 2019 May 2;14(5):e0215906. doi: 10.1371/journal.pone.0215906 (PMC6497258; doi:10.1371/journal.pone.0215906)
Supplement: S2 File — (ZIP) [file pone.0215906.s002.zip › S2_File/Data/Kiserud2000_Fig5A_Q_plac.csv]

37.00004355827553	450.2183358560836
40.180407487667566	391.7925319336609
40.31665777351875	374.7470897627164
37.001001840337146	355.02172468991967
39.45394256841371	350.3871241737541
38.89299909616578	338.6579695309864
37.16817850181312	292.99474033823014
39.157136478966805	262.64660082107366
40.152965774085004	254.2409426010825
39.11558188411321	254.354194117455
38.75701015996776	257.0134268384316
38.31602617852359	246.58121984950628
39.311681240539684	237.30221820518136
40.60797552024915	234.9772952488812
40.30062832812449	194.399494724004
39.74029467173395	185.7270420664047
40.0171510709891	173.46974333286153
41.453702997898304	174.186276965295
40.28764796201719	129.33540961113363
41.437412202850886	92.52866679008184
38.69463470941186	144.3564809269202
38.85893652470299	167.9193300737225
38.145974670862785	194.19803769968757
36.99072208731257	103.49446265422358
37.00858098027899	193.01216364844123
36.70254053642017	258.9844388060678
37.15850856464593	244.5241802877025
36.938626389781234	242.36477877840827
37.17671592381657	235.7885681305878
37.154326970195264	223.5639381036906
36.71456262046587	219.2451350851021
36.618037481896096	235.41287800415995
35.425934597249295	259.9971687120908
35.14228310701179	238.19407389661455
35.65897137132342	228.0939987585893
35.43952477921399	228.11795581012962
33.15114721608171	257.62542060959817
31.139713168755648	275.3122583876905
32.13205780183162	249.43973168102286
33.7045115483878	231.36413629384424
33.840761834238975	214.31869412289979
34.854188672670446	194.1207217606256
34.40832616436715	159.23489889035295
35.42358245037079	148.2070324835841
34.14715074430204	150.09310581394084
34.002363036447385	124.34472019252769
34.41799610153434	107.70545894088059
33.26283063453518	117.43855560758357
30.15477344251941	238.30188062854603
30.270377105770383	217.7652426740426
30.268286308545044	207.28512158203665
30.985603989938035	202.83999956441733
30.70413041347693	191.9536975531139
33.8364060066862	192.48510851455399
33.63603793925799	188.1401705306488
33.41511036578062	180.74070847535154
32.692914157528506	160.7322146116236
31.85502716947436	160.82368699023215
31.137448138428198	163.95879387135074
30.99962975465801	173.1441452232907
30.58068626063094	173.18988141259496
29.70237719288693	170.66567934575477
29.881401705306487	168.02604784876576
30.138918230227265	158.82762901416737
29.996656902353237	145.7427230455947
30.55368012980366	137.82165064085115
30.47344578628132	135.6470037351222
30.65133778353715	127.33063997996322
30.450969716108936	122.98570199605808
30.150243381864513	115.5949515958664
31.56823948339885	123.30041053674694
32.12787620738095	128.4794894970109
32.284860232383394	115.36191482179225
29.84777471659897	199.47076695233642
28.43282769435158	207.04881793729794
27.01056288181551	177.94644510023858
29.476832442203616	140.12261654561098
29.117215319445503	137.54178872058458
29.274025111345843	123.55087062103217
29.433099933573633	120.91341703781956
29.291709771210158	112.19522819091594
29.42639195914234	87.289695200967
30.260532935501082	68.42133919918115
27.721521054981434	141.62428809443435
28.01928542648996	134.16820028095088
27.97860199714693	130.2425106990015
27.9955897246028	115.39349457154998
27.99332469427535	104.04003005521014
26.025274689375046	139.18938049242638
26.583517548540254	137.38171205801967
27.413215580795157	96.2430987357211
27.310243817447265	80.09713495442719
27.868486676612473	78.28946652002048
28.127309949799088	75.6411233679259
27.98348052400605	54.69612658034873
23.731234550424148	140.31318400104544
24.14547375069421	116.68717535472774
25.442029380056844	115.67226753492827
25.442987662118455	120.47565636876442
26.715412006838648	98.50268427872948
26.276518822619813	98.55059838181012
26.7336193660093	89.76707212161477
26.01586610186103	92.02883557839948
26.292635384565124	79.3348651326894
26.41085254434777	71.89837854319353
25.71409436900393	79.3980246322048
25.713833019350762	78.08800949570406
25.591869847872722	66.74761246202263
26.007067330204396	47.924992649541025
25.471910357068964	65.45066480818025
25.314490749311233	76.38488092256426
25.136685868606463	85.13791638989017
24.73865034683277	89.98486349925412
24.27850072415633	83.48487983360741
23.999901993880066	87.00874432381221
23.599688558329973	80.93889862900329
23.262547505744248	91.01937254304107
22.702300965904758	82.78359159760862
23.000413803617516	77.07419063279286
22.442693643758645	81.50188934020105
22.719985625769077	71.4279491674925
22.021049536648846	68.01080245233095
21.741056941555684	64.54791954786509
21.14491838268123	76.40339318966363
20.982707364615436	63.32066513486734
20.56080190785247	48.51956311049645
21.138907340658385	46.273045050146436
21.43675882871797	39.25362894882994
21.874955080528363	35.712341148413884
22.117574675218606	51.84305953327305
21.87765569361109	49.24916422558829
22.458200389846564	59.229454105912
22.995970859513672	54.80393331228021
22.99701625812634	60.04399385828316
22.897442040269624	60.92822685149895
24.733074887565202	62.03787392057154
25.291317746730407	60.230205486164834
25.29027234811774	54.99014494016188
24.992856442813427	64.192919602313
24.71059881739282	49.376572181507356
24.967766876109373	38.43146649824138
25.12562206662238	29.680608944691926
24.010268863455693	38.97267807167515
23.59184806873496	41.63844453398087
23.75353638749442	52.10114231577569
23.99310690289771	52.94835077479286
24.313260228027573	57.71689298820661
24.15453387200401	62.101033420086935
23.71520510502989	59.96558896233296
23.554039485576766	52.122921453539675
23.45368121876055	49.07710903725325
23.132221145364852	37.75849114133575
22.972972090034958	39.52260130021449
22.454541494702227	40.8892421949015
21.714399276932625	30.926375624789102
21.333787065370082	23.107665167536027
20.977131905347868	35.37367555618471
20.716566301140134	29.28858446494104
20.576395770491445	26.683799588374313
20.41705959861049	28.011238035086194
20.317485380753777	28.895471028301984
20.15631976130065	21.052803519508643
20.29945225468524	38.50442660975051
20.098735721052805	32.412801777177606
19.9780792978406	27.622480425999925
19.797922270257324	24.585379664819072
19.719517374307152	31.580838714595302
19.44039594472455	32.48467293179863
19.26067449989655	31.630930731452338
19.022672082412257	38.64381309143971
18.566704054186495	53.104071609804976
18.44334701789156	34.77692718145289
18.82134573292243	29.49548627369842
19.59833825178861	24.17048709041609
19.39866711676885	23.318922803846192
19.436649933029152	13.707789308621045
18.999150613627208	20.742450806372574
18.70147335866973	28.63521033202295
18.561825527327372	28.6504557284577
18.044004747852036	33.0737986083131
17.722457557905283	21.318509000228687
