# Supplementary material for: Empirical models for anatomical and physiological changes in a human mother and fetus during pregnancy and gestation
Source: PLoS One. 2019 May 2;14(5):e0215906. doi: 10.1371/journal.pone.0215906 (PMC6497258; doi:10.1371/journal.pone.0215906)
Supplement: S2 File — (ZIP) [file pone.0215906.s002.zip › S2_File/Data/Kiserud2000_Fig5B_Q_DV.csv]

37.1348288005682	132.3902814358853
40.15455087364768	113.47960361381098
39.001209113162005	98.88886305313758
39.4365405835028	99.00776622684825
39.29388214106039	88.49799397134488
40.30258691029311	87.57900455319887
40.578569103353814	85.00900493368903
38.27858220912585	72.75045764510415
39.13052503413843	75.68097168730475
39.99652062890795	64.1240059694678
40.131417072170535	55.018559464269856
41.42909143178446	34.34980573863709
36.97076144535528	67.77840253321891
36.989481561024284	65.08569483843966
38.84470082904578	53.3793867344221
35.54164041989203	56.27047776880573
36.98374884267578	50.59863784524197
35.38117503815471	50.76108600345823
36.704773460388864	45.604598857683996
36.96015845301159	40.98375729801258
36.701881735204225	38.29696833899136
38.108579207481284	43.13870557248973
38.83967835898824	40.687186359850685
38.678451996939174	33.25473393168933
38.69686772048348	29.79280197178454
39.7043549212174	25.796915493136396
40.2790472526497	28.09232805015708
37.686894650731176	27.506690285240808
29.699594566600577	92.93376934686752
31.55004502466845	69.1762810892165
31.130947800978284	60.08267205553466
33.67845622460757	47.84875093537164
33.835573292973194	44.89667578433817
34.131188778077004	41.9416412654257
34.40661291890909	37.96139715985237
35.39446682759991	34.35054558060685
35.55046779150831	28.577981457446384
34.8373785073794	26.54193635667994
33.96783167115505	29.124618981385595
33.84785044200274	25.922054477735003
33.41226531155802	25.162131083086365
33.27533958746412	29.13941582078067
32.68218080046674	30.177731179477206
32.10769139711758	28.395134799206886
36.99328646258302	24.7009981525089
36.834799629656246	24.19156411047743
36.71618816506509	24.450508799891765
36.990952789626995	18.803612119879773
37.1275741215962	14.057103117059881
36.985981051590244	6.239615789495929
35.11062117131781	17.048918351040214
34.417469571356705	15.397062615996617
32.26191674029856	18.135429129480798
31.82496184529271	13.913996541767233
32.119664154022416	8.651289227478173
31.132419029580998	13.800589336974753
30.557371574003223	10.607748470640956
30.559755978980036	16.633338547457697
30.126047933304307	20.616964787749907
30.544587104765853	28.300329335368247
30.288390399810602	30.869906188038215
30.288644059914517	31.51092640897619
30.982201516041886	34.188414497520455
30.725801883003506	36.245175173440074
30.567974566346916	37.40239370584729
30.13259236398534	37.15528648794903
29.837534931110145	41.520565492925016
30.274388362074433	45.48558999226337
30.987021058016296	46.367798695341534
30.554073992652313	52.2744855984476
27.980134186194977	47.714099696876175
27.978713689613045	44.12438645962365
26.99085978092223	47.735238038869184
27.976075624532317	37.45777616186896
29.279888558661014	32.30171178293459
30.148775878615186	28.05237658379025
29.851283308742396	26.2638614677619
29.41635769456787	27.17059064755196
29.316770737770412	25.50605190731261
28.424901812401444	21.678955089478592
28.129184863256068	24.377581520015895
28.010370470581773	24.123710032679867
27.97277804318141	29.124513289675605
27.696237797892085	30.284268423121972
27.43638838744045	23.62315409428544
27.84863678832487	15.409217162642648
29.411588884614247	15.11941049391848
29.98531730765166	14.97894621137496
27.273538600726315	12.088172252121211
26.422965540274888	12.619167402985596
26.68235836253948	18.126445334133763
26.56354396986518	17.872573846797735
26.683373002955143	20.690526217885605
26.010666407369676	20.704900290440804
25.992910200095547	25.83348482478428
25.656658366344377	26.097079949437102
25.55920215441982	29.81711106507649
25.265159361960286	36.74647095380426
24.690162638403294	33.681834131658036
23.704743866710068	43.44647983190791
26.28040856187404	2.3658032358574133
26.261840642267384	5.443123063199408
25.13376342813175	4.697996507945902
25.433183814794305	11.358265303102684
25.988090658121145	13.654100626963213
25.57295053205207	14.5604070399134
25.395033335165323	14.948824074034917
25.256027598219312	13.66974300003804
24.30500513661711	10.356730659473982
24.14727928400208	11.770357280256349
24.12576890719	7.411842544718155
24.0069545145157	7.157971057382127
25.694301525765525	21.224480736628976
25.417203228247594	20.97399138401181
25.140916643062184	22.774766738396124
25.00175871005382	21.11107353183644
24.703657355931632	17.784109885557
24.68422699197166	18.68196096170999
24.149866617062028	18.308763533823452
24.29130749100564	25.741638728824654
23.71747760392666	25.625694922993034
23.993713457091282	23.69671552442111
23.716818087656478	23.959042348554362
23.7357918634294	21.907354874713036
23.576797710294798	20.11588039080567
22.982675014902533	18.718318909938006
23.574565501380334	14.47490244655171
23.99117685605212	17.286513315041617
22.842806833603202	15.259769084752065
22.704714273031286	16.288360806131806
22.72561586559397	19.10842701141894
22.407272435179276	14.62804973429104
22.999771705906475	11.923081801155831
23.414201583684584	9.22191876957939
23.315020483053395	8.583012382840735
23.01747718115982	6.666293222624802
22.72084705564035	7.057246857785458
22.424825714370268	8.986649023197202
22.14894498535113	11.813056731082241
22.06960010484618	11.301931621691324
21.852314859831658	12.204010366242926
21.71574425988323	17.078723413250344
21.14150851663799	15.93714725391797
21.123244989156035	19.783691346385552
21.719041841234144	25.411986285443703
21.417439977677912	13.238943590220543
21.00194472746336	13.247821693857617
20.547842409432775	15.693422170738614
20.272874856787737	20.82750267400027
19.421794476128472	20.076457382988707
19.263713499367967	20.59265569445796
18.571119951635477	20.351044445477868
19.00376262487476	13.67513327724626
19.7155328764633	12.377873229135389
20.269526543416042	12.3660357576193
20.981093866921455	10.555959532758067
21.297408016504818	9.908175042382368
21.276506423942134	7.088108837095234
21.8688027665862	3.8703247272096633
22.422948629601287	4.2430993882563826
23.13350131269104	-0.13105772035663676
21.018787758363384	5.811564364137524
20.683398368965534	8.254628239979382
20.54368238372855	5.180690547356221
20.305647742213694	3.64731521918344
20.464946287472998	6.208013968216392
20.30737263092032	8.006252721561538
20.188000186017412	6.342136748162005
20.05031348161176	8.396360823042443
19.851494692162326	5.964711651876854
19.418141770632076	10.845766201482206
19.416569077987802	6.871440831666916
19.613409318626687	4.3031322795165465
19.000465043523846	5.341870405052902
19.019337355255207	3.033774842836408
18.58425954501833	3.555891890063691
18.88215797105738	6.370039359592795
18.684962606273018	8.040919602430051
18.664771262001295	7.015710015769201
18.585324917454777	6.24817681800306
18.428512241213852	9.969476234162073
18.012864794936945	9.593742205236396
18.01469114768514	14.209087795989632
17.71780736206175	13.95902121021237
