# Supplementary material for: Empirical models for anatomical and physiological changes in a human mother and fetus during pregnancy and gestation
Source: PLoS One. 2019 May 2;14(5):e0215906. doi: 10.1371/journal.pone.0215906 (PMC6497258; doi:10.1371/journal.pone.0215906)
Supplement: S2 File — (ZIP) [file pone.0215906.s002.zip › S2_File/Data/Kiserud2006_Fig4A_Q_lvtl.csv]

40.287366548042705	927.0491803278688
38.84163701067615	716.3934426229507
34.41548042704626	599.1803278688524
36.68416370106762	568.0327868852459
38.2855871886121	517.2131147540983
39.10854092526691	513.9344262295081
40.10943060498221	522.1311475409835
40.554270462633454	536.8852459016392
33.85943060498221	550.8196721311474
35.54982206405694	511.4754098360654
36.995551601423486	480.3278688524589
36.995551601423486	440.1639344262295
36.83985765124555	431.1475409836065
37.15124555160142	422.95081967213105
37.70729537366548	413.93442622950806
38.68594306049822	404.09836065573757
38.86387900355872	434.42622950819657
39.37544483985765	392.62295081967204
39.686832740213525	387.70491803278674
34.14857651245552	461.4754098360655
34.83807829181495	404.09836065573757
33.14768683274021	406.5573770491802
35.54982206405694	386.8852459016392
36.97330960854093	382.78688524590154
36.97330960854093	372.95081967213105
38.64145907473309	355.7377049180327
40.26512455516014	350.8196721311475
39.97597864768683	340.983606557377
37.106761565836294	334.42622950819657
38.1076512455516	322.95081967213105
41.39946619217082	301.639344262295
40.26512455516014	208.19672131147524
36.995551601423486	281.1475409836065
36.68416370106762	283.60655737704917
35.394128113879006	307.37704918032773
35.12722419928826	348.36065573770486
34.437722419928825	348.36065573770486
33.681494661921704	360.655737704918
32.10231316725979	399.9999999999999
32.10231316725979	384.4262295081967
31.123665480427047	388.52459016393425
32.32473309608541	342.62295081967216
33.992882562277586	306.55737704918033
32.702846975088974	286.8852459016392
31.879893238434164	312.29508196721304
31.568505338078293	309.01639344262276
33.837188612099645	236.88524590163922
33.303380782918154	215.5737704918032
36.03914590747331	147.54098360655735
30.27846975088968	325.4098360655737
30.567615658362993	306.55737704918033
31.012455516014235	295.9016393442621
31.14590747330961	274.5901639344261
30.122775800711743	288.52459016393425
30.01156583629893	296.7213114754097
28.45462633451957	267.2131147540982
29.277580071174377	260.655737704918
29.855871886120998	250.8196721311475
31.034697508896798	234.42622950819657
27.72385984947528	261.00641282230333
28.164681118430867	216.508286382841
29.467978783169116	233.45995359787423
29.295483504012587	231.3409951959951
29.755470915096666	210.15141117720339
30.31128903682328	220.74620318659936
30.579615026622324	215.09564744825457
30.790442590035866	215.0956474482548
30.617947310879334	205.2071749061522
29.410480356783598	163.53432633586203
30.157959899795244	155.0584927283453
30.34962132108028	145.17002018624237
30.15795989979524	133.16258924226076
29.889633909996196	133.16258924226076
29.29548350401258	123.98043616745099
28.030518123531337	196.73134129863536
28.030518123531344	186.1365492892396
28.030518123531337	167.7722431396203
28.03051812353134	154.35217326105249
27.45553385967623	164.946965270448
27.072211017106156	200.96925810239372
26.765552743050094	196.73134129863536
26.305565331966005	180.48599355089505
23.641471576104	198.8502997005147
24.791440103814217	204.50085543885893
25.32809208341232	179.07335461630908
25.32809208341232	173.42279887796474
25.7497472102394	169.8912015414994
25.634750357468384	151.5268953918801
26.037239342166963	151.5268953918801
25.634750357468377	137.4005060460188
25.174762946384284	128.92467243850217
26.45889446899404	135.2815476441399
26.61222360602207	123.98043616745099
26.01807320003845	115.50460255993414
26.363063758351515	107.02876895241752
25.443088936183344	99.96557427948721
25.44308893618335	84.42654599903994
25.32809208341233	80.89494866257485
25.021433809356264	96.433976943022
24.753107819557215	106.32244948512471
24.350618834858636	130.33731137308837
24.21645583995911	143.7573812516564
24.043960560802574	145.87633965353564
23.679803860361005	123.27411670015817
23.33481330204794	109.85404682158992
23.028155027991883	107.02876895241775
22.778995180321335	97.14029641031505
22.472336906265276	100.67189374678037
24.33145269273013	93.6086990738496
24.1781235557021	83.72022653174702
24.21645583995911	75.24439292423028
24.120625129316593	105.61613001783155
23.833132997389036	97.14029641031493
23.411477870561953	85.1328654663331
23.756468428875024	82.30758759716082
23.430644012690458	78.06967079340245
23.641471576104	54.05480890543856
22.81732746457834	80.18862919528192
22.989822743734877	76.65703185881648
22.49150304839378	72.41911505505811
22.510669190522286	62.53064251295541
22.050681779438193	70.30015665317887
22.108180205823707	61.82432304566237
21.916518784538667	51.229531036266394
21.87818650028166	45.5789752979224
21.724857363253633	66.76855931671366
21.45653137345458	61.118003578369326
21.34153452068356	55.46744784002476
21.207371525784033	46.2852947652151
21.18820538365553	59.70536464378324
21.149873099398523	79.48230972798865
21.0348762466275	75.24439292423028
20.651553404057427	69.59383718588583
20.364061272129874	65.35592038212747
20.229898277230348	57.58640624190389
20.479058124900895	53.348489438145634
20.78571639895695	53.348489438145634
20.076569140202317	40.63473902687076
19.86574157678878	25.80203021371642
20.210732135101843	25.80203021371642
20.536556551286402	28.62730808288893
19.482418734218705	67.47487878400659
19.904073861045784	89.37078227009135
18.792437617592572	65.35592038212735
19.04159746526312	51.229531036266394
18.773271475464067	49.11057263438727
18.61994233843604	47.69793369980107
19.61658172911823	43.4600168960427
19.194926602291147	42.04737796145673
19.34825573931918	44.8726558306289
18.98409903887761	26.50834968100969
18.61994233843604	25.09571074642372
19.501584876347206	33.571544353939885
18.06412421670943	41.34105849416369
18.06412421670943	33.57154435394045
