# Supplementary material for: Empirical models for anatomical and physiological changes in a human mother and fetus during pregnancy and gestation
Source: PLoS One. 2019 May 2;14(5):e0215906. doi: 10.1371/journal.pone.0215906 (PMC6497258; doi:10.1371/journal.pone.0215906)
Supplement: S2 File — (ZIP) [file pone.0215906.s002.zip › S2_File/Data/Kiserud2006_Fig5A_Q_rvtl.csv]

40.61524717093508	1369.5652173913045
39.44600185897089	1342.8853754940715
35.626482213438734	1195.2569169960475
40.33645793852762	1161.4624505928855
38.76913566877832	1088.537549407115
40.311472377136454	1049.407114624506
38.88611096070893	999.6047430830041
40.17165475481437	958.6956521739131
41.48455294457379	955.138339920949
37.74704008518779	921.3438735177867
38.31815474579024	910.6719367588935
38.74623693757106	910.6719367588935
40.23019880159546	912.4505928853758
40.062406374645796	803.9525691699607
38.20653753135885	830.632411067194
37.03712301694732	809.2885375494072
35.497324345299326	768.3794466403165
31.193434493836516	595.8498023715417
33.33407105600375	588.7351778656127
34.475341563340365	597.6284584980237
35.15891945061094	640.3162055335972
35.64453047448878	626.0869565217392
36.78546257693071	645.6521739130435
37.185851968162865	618.9723320158105
37.04394751565686	594.0711462450595
39.183512462324245	620.7509881422925
39.754627122926706	610.0790513833992
40.35241936939375	658.1027667984195
29.881495117945388	569.1699604743085
32.194266969877454	533.5968379446645
32.79386404244951	524.703557312253
34.07799781616042	528.2608695652175
34.87832539209847	489.13043478260875
33.93739058241738	462.4505928853757
34.222778710271264	462.4505928853757
36.048924323641415	473.122529644269
36.933401916725316	480.23715415019774
37.07660358799429	464.2292490118575
36.82020547945205	450.00000000000045
30.797951973577348	467.78656126482247
31.055083292724746	458.89328063241123
28.459686952912087	407.312252964427
30.62931353439096	385.96837944664026
31.627833576984855	396.64031620553374
32.198327828613714	405.53359683794497
32.36922230043136	416.2055335968389
33.19758108181277	393.08300395256947
33.76841373833631	391.304347826087
34.51149448625625	357.509881422925
30.63015954662768	359.28853754940747
30.34539182774739	339.723320158103
31.202233021098415	318.37944664031625
31.915646939917337	320.1581027667987
30.60365116321043	295.2569169960475
30.66117999530745	281.02766798419
29.919622069413606	266.79841897233223
30.34787346364178	261.46245059288526
29.320307000920458	266.798418972332
29.349635425126788	241.89723320158123
29.463790676268346	241.89723320158078
29.493288302922014	211.66007905138372
30.348888678325842	229.44664031620573
31.091405418087962	213.43873517786596
30.178389012218673	206.32411067193675
30.150357806775318	190.31620553359676
29.751378435937696	172.52964426877475
30.23687665818398	161.8577075098815
28.063978829389786	286.36363636363626
28.150779684877364	249.01185770750976
27.49410498673453	257.90513833992077
27.723712707780603	216.99604743083
28.03831645820925	195.6521739130435
28.067870485678704	163.63636363636374
27.096761239554567	188.53754940711474
26.81159871496381	181.42292490118598
26.582949807786015	192.09486166007923
26.75593110978757	136.9565217391305
26.47043018030213	140.51383399209476
26.32626969516487	186.75889328063272
26.326777302506905	170.75098814229273
26.013132365946543	161.8577075098815
26.066205533596836	288.14229249011873
25.81076623892288	243.67588932806325
25.353694027830418	257.90513833992077
25.211338368798167	247.23320158102774
24.754548161784612	252.56916996047426
24.355343187683864	241.89723320158078
25.66908738968001	211.6600790513835
25.383981265905028	202.76679841897248
25.184209576407312	202.76679841897248
25.66976419946938	190.31620553359699
25.441848502896747	177.8656126482215
24.214115544967242	195.6521739130435
24.1866483476817	161.85770750988127
24.18693035176061	152.9644268774705
24.386814842889887	149.40711462450577
24.72990100528814	129.84189723320173
25.04382794592741	129.84189723320173
25.38697050914144	108.498023715415
25.47309455483964	92.49011857707524
23.58727687837277	163.63636363636374
23.47374203620481	144.07114624505925
22.789205335065965	131.62055335968398
22.503986409659426	126.28458498023724
23.07498826863032	119.16996047430848
22.73291732091613	106.71936758893298
22.590561661883875	96.04743083003973
23.161168715144296	101.38339920948624
23.04769027379212	80.03952569169974
23.675318551807536	87.15415019762872
23.73205777248362	97.82608695652152
23.760258180374322	108.498023715415
22.53461205262873	60.47430830039548
21.90675817135019	60.47430830039548
21.848665331095347	92.49011857707524
21.791249300629886	103.16205533596803
22.190228671467505	120.94861660079073
22.24843431335391	85.37549407114625
21.533779576587797	122.72727272727298
21.077722580179397	104.94071146245051
21.106486996227915	97.82608695652198
21.135533416355337	81.81818181818176
21.221826664500874	60.47430830039548
20.64935838431967	113.83399209486151
20.30711823415814	106.71936758893276
20.47880231739672	92.49011857707524
20.65020439655639	87.15415019762872
20.650937607161552	64.03162055335997
20.279933040951505	64.03162055335952
20.02347853159348	51.581027667984245
19.909605284530834	42.68774703557324
19.76708042305124	37.351778656126726
19.70831077300702	90.71146245059322
19.50831348024618	97.82608695652243
19.052200083022	81.81818181818176
19.167144945584493	56.91699604743076
18.652600303210786	83.596837944664
18.710185536123596	67.58893280632424
18.653671918710632	49.802371541502
18.910859638673813	39.13043478260897
18.08244445647662	64.03162055335952
18.054864457559514	33.79446640316223
