# Supplementary material for: Empirical models for anatomical and physiological changes in a human mother and fetus during pregnancy and gestation
Source: PLoS One. 2019 May 2;14(5):e0215906. doi: 10.1371/journal.pone.0215906 (PMC6497258; doi:10.1371/journal.pone.0215906)
Supplement: S2 File — (ZIP) [file pone.0215906.s002.zip › S2_File/Data/Mielke2001_Fig8_Q_DA.csv]

40.49019407183998	1658.838272179446
38.94977611551243	1199.463475323158
40.79975130382062	1164.2469635445232
39.37601974122468	1164.346081587032
39.37708558199347	1125.9166005343463
38.37820741802005	1141.023734909449
35.276332735406946	980.838680236837
37.385353571435466	938.9207589867649
37.68263046412345	887.1039059588691
38.25577475231752	888.7348482946952
38.68155496899987	870.3259245814759
36.684586436403855	872.1357942927398
36.11366651155336	790.3041958469616
36.39185095220901	760.2096410961499
36.96620010388086	718.3985613724185
37.243550408282665	718.3792526628388
38.111608203112176	753.4065390875937
39.38816105780834	726.5841669868767
39.96172241412935	713.1774863020864
38.83503603970643	669.8139863281531
38.68915487709041	596.3070162058059
38.709035124473594	546.1803188897807
38.69202801307586	492.7145020637845
41.09054047008985	679.6820241706494
41.25783112988777	647.9243459013792
41.683843051085056	621.1611871767061
40.38940260783431	626.2638354949497
40.815785256255545	586.1339007519518
41.25987012961939	574.4070778005898
39.83688002147128	547.7726438064476
40.24509703592	495.94806729471975
40.54348611027976	404.03088621184816
35.98659975555173	705.1000094612746
35.41340912645466	705.1399141277391
35.41401155819354	683.4189030979603
37.54268093709029	599.7285195433167
37.118383629303665	564.6703391832348
36.39778258779187	546.3412248029442
37.970314789892285	514.4857157384702
37.67489153332393	499.46868867473927
37.39809731975802	479.4378333568309
37.69430837167721	466.0504613816204
36.826806667683584	410.973010929378
36.40042401926237	451.1029456723761
36.142444212310835	419.3748740911276
35.84674291032456	414.38292904114064
35.56814140154198	459.5151068125681
36.1431393258557	394.31216905676774
36.40223131447902	385.9399125830398
37.8262872633959	374.1448655244965
37.55051254969579	317.3553761561934
35.84238686544338	571.4425472564633
35.991048482238874	544.6986972413704
35.398765401109465	566.460900184919
35.41781151223881	546.4094489101253
34.43529168702125	638.3742581432934
33.86247178514811	625.0473867914332
33.994404335963814	534.8126379365997
34.14311229366229	506.3979409192161
34.569402260277535	469.6097001807991
33.86636442099937	484.69623859901685
33.71978814483848	436.25197351102975
33.295768882469794	391.1687111372039
33.27866908926608	341.04458831578904
33.59452868405351	285.8847540360068
34.55689021646993	254.07172413260787
35.16483652281034	334.22990108148497
35.2755449400561	342.5764126091062
34.849440337052826	372.6812653383606
31.885059113614357	588.4264882027062
31.317429392876228	387.9647525942903
30.319802433283556	357.9590179075451
30.46869575459399	322.8609328809987
31.33846816283419	296.0668802209984
31.449315602788925	299.40085074174794
32.005035711458355	262.60359927219383
31.59936744667415	222.53159065793488
32.173392212025064	192.4164399502381
32.45111324365079	179.03035522233336
33.1711118534237	219.080480632402
29.61579143504258	408.13334337386686
29.746565463283506	359.6697695763005
29.04477882838609	329.64343893267005
28.619044952606743	346.38151564359896
29.45294950193181	279.48970942323285
29.0483934188194	199.31737275399814
26.750765107617063	374.9159266603765
27.050822454484514	222.8482534950408
27.328358122498287	216.14555677629846
28.476593016812068	149.2318673517425
26.608776580852293	161.05780834561347
26.183135386878927	174.45419105196038
25.46220995904619	167.8210056877051
25.018171426585354	177.87698163677646
24.592066823582073	207.98183436603063
24.296967953334676	181.26887828626468
23.705889735683037	159.58905917025618
22.983435058051597	208.09382488159213
23.57766445710663	116.15604784183552
23.429790635661988	114.49549881798748
25.315262955661375	132.7435166180435
26.443061511756074	136.0066885370013
26.44422003433085	94.23551347973444
26.75896744744649	79.17600725492798
24.873170741126167	72.62391847090657
23.72632607390212	89.41219782674239
23.44888308769433	92.77320054090342
23.152903740290096	97.8063375046604
22.727679614443648	96.16509719039186
22.28410449101272	89.51260311655687
22.432117335166332	86.16061113353248
21.988588552638397	77.83727005740684
22.28493862726656	59.43735707532437
20.120030662230764	116.39676308792855
19.991527338236413	82.98883377325228
20.361327744105488	82.96308882714607
20.25066566776271	72.9457302972337
20.509618633677047	69.58601483037842
20.32513549886943	54.56126428281527
20.713194220517003	62.88846710085795
20.934935441329475	67.88556114006587
21.10097489674663	81.2407519326432
21.415212559929365	84.56056273303466
21.248941399997253	79.55960695190993
21.138650050878404	56.17547240367253
21.37883495108134	62.84212619786604
21.545523179140375	52.8054589583744
21.45335112309105	42.78681318115696
19.696382127086018	57.94672469577699
19.2516948219833	91.394558676918
19.419124504490195	54.62433940077585
19.12356222521288	44.619853343916475
19.123932952436807	31.25307732559122
18.42047804503172	61.37723876442442
18.402590456477153	39.65751498195141
17.848677643024384	11.291733362169452
17.422063290088207	59.775903116620384
17.4226193809241	39.72573908913273
17.126964419840803	33.062947036854894
16.423694876047684	56.50372046652569
16.38731726719966	34.78528393135798
16.683528319118846	21.397911956148164
16.406224355620033	19.74637366343609
15.721630195732331	36.50247183663919
15.925298464378272	26.46323010253741
15.407624237064553	24.828426024795363
15.130320273565738	23.17688773208397
14.908486370947283	21.521487697457587
14.723354463497788	29.88859518196341
14.742400574627137	9.837143907170685
14.446096840901966	26.56620988696227
14.483586631421774	8.184318367153992
14.224540983701456	14.885727838590356
13.984217060789547	13.231615051269273
13.72521775397222	18.26217752041589
13.836343239344908	11.571066027421693
13.429887179209862	-0.09654354789608988
13.503476533159752	13.265083481207512
13.26310626934485	13.281817696176404
