# Supplementary material for: Empirical models for anatomical and physiological changes in a human mother and fetus during pregnancy and gestation
Source: PLoS One. 2019 May 2;14(5):e0215906. doi: 10.1371/journal.pone.0215906 (PMC6497258; doi:10.1371/journal.pone.0215906)
Supplement: S2 File — (ZIP) [file pone.0215906.s002.zip › S2_File/fetal_DV_flow.py]

# -*- coding: utf-8 -*-
"""
fetal_DV_flow.py

Express the human fetal blood flow through the ductus venosus as function of
gestational age.

Created on 3/30/2018

@author: Dustin Kapraun
"""

# %%
# Import packages.

import numpy as np
import pandas as pd
from matplotlib import pyplot as plt
from scipy import optimize
from PIL import Image


# %%
# Lists for plotting.

# Get a list of distinct colors from viridis color map.
color_list = [plt.cm.viridis(i) for i in np.linspace(0, 0.9, 5)]
# color_list.reverse()

# Create a list of line styles.
ls_list = ['-', '--', '-.', ':', '-']


# %%
# Model definitions.
from gest_models import *


# %%
# Load parameters for Gompertz model of fetal mass.
out_dir = './Output/'
out_file = 'W_f_gomp_coeff'
coeffs_gomp_W_f = np.load(out_dir + out_file + '.npy')


# %%
# Examine fetal blood flow through ductus venosus (Kiserud et al., 2000).

# T Kiserud, S Rasmussen, S Skulstad "Blood flow and the degree of shunting
# Through the ductus venosus in the human fetus", Am J Obstet Gynecol 182
# (2000), 147-53.

# Gestational age in weeks.
t_wk = np.linspace(0, 42)
t_dy = 7.0 * t_wk

# Fetal mass function and values. Masses are in grams.
W_f = gomp_fun(t_wk, *coeffs_gomp_W_f)

# Kiserud et al. (2000) data.
Q_DV_f_data = pd.read_csv("./Data/Kiserud2000_Fig5B_Q_DV.csv", header=None,
                            names=['Time (wk)', 'Flow (mL/min)'])
Q_DV_f_data_x = Q_DV_f_data['Time (wk)'].values
Q_DV_f_data_y = Q_DV_f_data['Flow (mL/min)'].values
Q_DV_f_data_y_sd = 0.2 * np.mean(Q_DV_f_data_y) \
    * np.ones(Q_DV_f_data_x.shape)
Q_DV_f_data_n = np.ones(Q_DV_f_data_x.shape)


# Kiserud et al. (2000) model.
Q_DV_f_kiserud = -1.80 + 0.91 * t_wk ** 0.5
Q_DV_f_kiserud = np.exp(Q_DV_f_kiserud)

# Zhang et al. (2017) model. Convert L/h to mL/min.
Q_DV_f_zhang = quad_fun(t_wk, 2.05, -0.297, 0.0116) * 1000. / 60.

# Plot fetal right ventricle flow vs. gestional age.
fig = plt.figure(figsize=(7, 4))
ax = fig.add_subplot(1, 1, 1)
ax.plot(Q_DV_f_data_x, Q_DV_f_data_y, linestyle='', marker='s',
        mfc=color_list[0], mec=color_list[0], mew=2, ms=3, zorder=1,
        label='Data (Kiserud et al., 2000)')
ax.plot(t_wk, Q_DV_f_kiserud, linestyle=ls_list[0], c=color_list[1],
        lw=3, zorder=2, alpha=0.9, label='Model (Kiserud et al., 2000)')
ymin, ymax = ax.get_ylim()
yrange = ymax - ymin
ax.set_ylim((ymin - 0.02 * yrange, ymax + 0.05 * yrange))
ax.set_xlim(t_wk[0] - 2, t_wk[-1] + 2)
ax.set_xlabel('Gestational Age (weeks)')
ax.set_ylabel('Flow Rate (mL/min)')
ax.tick_params(axis='both', which='major', labelsize=10)
ax.set_title('Fetal Flow to Placenta', y=1.08, fontsize=18)

# Shrink current axis by 20%
box = ax.get_position()
ax.set_position([box.x0, box.y0, box.width * 0.8, box.height])

# Put a legend to the right of the current axis
ax.legend(loc='center left', bbox_to_anchor=(1, 0.5))

# Show plot.
plt.show()


# %%
# Fit all function types to data (Kiserud et al., 2000).
# Use maximum likelihood (by minimizing negative loglikelihood numerically).

# Obtain data.
x = Q_DV_f_data_x
x_alt = gomp_fun(x, *coeffs_gomp_W_f)
y = Q_DV_f_data_y
s = Q_DV_f_data_y_sd
n = Q_DV_f_data_n

# Fit linear function.
guess = np.array([10.0])
res = optimize.minimize(neg_LL_fun, guess, args=(lin_growth, x, y, s, n))
coeffs_p1 = res.x
print('\nCoefficients for linear function:')
for k in range(len(coeffs_p1)):
    print('   theta%d = %.5g' % (k, coeffs_p1[k]))
print('Log-likelihood: %g' % (LL_fun(coeffs_p1, lin_growth, x, y, s, n),)) 
print('AIC:  %g' % (aic_fun(coeffs_p1, lin_growth, x, y, s, n),))

# Fit quadratic function.
guess = np.array([0.1, 1.0])
res = optimize.minimize(neg_LL_fun, guess, args=(quad_growth, x, y, s, n))
coeffs_p2 = res.x
print('\nCoefficients for quadratic function:')
for k in range(len(coeffs_p2)):
    print('   theta%d = %.5g' % (k, coeffs_p2[k]))
print('Log-likelihood: %g' % (LL_fun(coeffs_p2, quad_growth, x, y, s, n),))
print('AIC:  %g' % (aic_fun(coeffs_p2, quad_growth, x, y, s, n),))

# Fit cubic function.
guess = np.array([0.1, 1.0, 0.1])
res = optimize.minimize(neg_LL_fun, guess, args=(cub_growth, x, y, s, n))
coeffs_p3 = res.x
print('\nCoefficients for cubic function:')
for k in range(len(coeffs_p3)):
    print('   theta%d = %.5g' % (k, coeffs_p3[k]))
print('Log-likelihood: %g' % (LL_fun(coeffs_p3, cub_growth, x, y, s, n),)) 
print('AIC:  %g' % (aic_fun(coeffs_p3, cub_growth, x, y, s, n),))

# Fit Gompertz function.
guess = np.array([0.001, 0.5, 0.05])
res = optimize.minimize(neg_LL_fun, guess, args=(gomp_fun, x, y, s, n))
coeffs_gomp = res.x
print('\nCoefficients for Gompertz function:')
for k in range(len(coeffs_gomp)):
    print('   theta%d = %.5g' % (k, coeffs_gomp[k]))
print('Log-likelihood: %g' % (LL_fun(coeffs_gomp, gomp_fun, x, y, s, n),)) 
print('AIC:  %g' % (aic_fun(coeffs_gomp, gomp_fun, x, y, s, n),))

# Fit logistic function.
guess = np.array([262, 0.2, 30])
res = optimize.minimize(neg_LL_fun, guess, args=(logi_fun, x, y, s, n))
coeffs_logi = res.x
print('\nCoefficients for logistic function:')
for k in range(len(coeffs_logi)):
    print('   theta%d = %.5g' % (k, coeffs_logi[k]))
print('Log-likelihood: %g' % (LL_fun(coeffs_logi, logi_fun, x, y, s, n),)) 
print('AIC:  %g' % (aic_fun(coeffs_logi, logi_fun, x, y, s, n),))

# Fit power law function (using fetal mass).
guess = np.array([0.8, 1.0])
res = optimize.minimize(neg_LL_fun, guess, args=(pow_fun, x_alt, y, s, n))
coeffs_pow_fun = res.x
print('\nCoefficients for power law function:')
for k in range(len(coeffs_pow_fun)):
    print('   theta%d = %.5g' % (k, coeffs_pow_fun[k]))
print('Log-likelihood: %g' % (LL_fun(coeffs_pow_fun, pow_fun,
                                     x_alt, y, s, n),)) 
print('AIC:  %g' % (aic_fun(coeffs_pow_fun, pow_fun, x_alt, y, s, n),))

# Fit Luecke power law function (using fetal mass).
guess = np.array([0.43, 0.86, 0.000001])
guess = np.array([0.14986, 0.725, 0.00000000001])
res = optimize.minimize(neg_LL_fun, guess, args=(luecke_allom, x_alt, y, s, n))
coeffs_luecke_allom = res.x
print('\nCoefficients for Luecke power law function:')
for k in range(len(coeffs_luecke_allom)):
    print('   theta%d = %.5g' % (k, coeffs_luecke_allom[k]))
print('Log-likelihood: %g' % (LL_fun(coeffs_luecke_allom, luecke_allom,
                                     x_alt, y, s, n),)) 
print('AIC:  %g' % (aic_fun(coeffs_luecke_allom, luecke_allom,
                            x_alt, y, s, n),))


# Plot polynomial functions with data.
fig = plt.figure(figsize=(9, 6))
ax = fig.add_subplot(1, 1, 1)
ax.plot(x, y, linestyle='', marker='s',
        mfc=color_list[0], mec=color_list[0], mew=2, ms=3, zorder=1,
        label='Kiserud et al. (2000)')
ax.plot(t_wk, lin_growth(t_wk, *coeffs_p1), ls=ls_list[0], c=color_list[1],
        lw=3, zorder=2, alpha=0.9, label='Linear')
ax.plot(t_wk, quad_growth(t_wk, *coeffs_p2), ls=ls_list[1], c=color_list[2],
        lw=3, zorder=3, alpha=0.9, label='Quadratic')
ax.plot(t_wk, cub_growth(t_wk, *coeffs_p3), ls=ls_list[2], c=color_list[3],
        lw=3, zorder=4, alpha=0.9, label='Cubic')
ymin, ymax = ax.get_ylim()
yrange = ymax - ymin
ax.set_ylim((ymin - 0.02 * yrange, ymax + 0.05 * yrange))
ax.set_xlim(t_wk[0] - 2, t_wk[-1] + 2)
ax.set_ylim((-25, 150))
ax.set_xlabel('Gestational Age (weeks)', fontsize=14)
ax.set_ylabel('Flow Rate (mL/min)', fontsize=14)
ax.tick_params(axis='both', which='major', labelsize=10)
ax.set_title('Fetal Ductus Venosus', y=1.08, fontsize=18)

# Shrink current axis by 20%
box = ax.get_position()
ax.set_position([box.x0, box.y0, box.width * 0.8, box.height])

# Put a legend to the right of the current axis
ax.legend(loc='center left', bbox_to_anchor=(1, 0.5), fontsize=14)

# Show plot.
plt.show()

# Plot Gompertz, logistic, and power law functions with data.
fig = plt.figure(figsize=(9, 6))
ax = fig.add_subplot(1, 1, 1)
ax.plot(x, y, linestyle='', marker='s',
        mfc=color_list[0], mec=color_list[0], mew=2, ms=3, zorder=1,
        label='Kiserud et al. (2000)')
ax.plot(t_wk, gomp_fun(t_wk, *coeffs_gomp), ls=ls_list[0], c=color_list[1],
        lw=3, zorder=2, alpha=0.9, label='Gompertz')
ax.plot(t_wk, logi_fun(t_wk, *coeffs_logi), ls=ls_list[1], c=color_list[2],
        lw=3, zorder=3, alpha=0.9, label='Logistic')
ax.plot(t_wk, pow_fun(W_f, *coeffs_pow_fun), ls=ls_list[2],
        c=color_list[3],
        lw=3, zorder=4, alpha=0.9, label='Power Law')
ax.plot(t_wk, luecke_allom(W_f, *coeffs_luecke_allom), ls=ls_list[3],
        c=color_list[4],
        lw=3, zorder=5, alpha=0.9, label='Luecke Power Law')
ymin, ymax = ax.get_ylim()
yrange = ymax - ymin
ax.set_ylim((ymin - 0.02 * yrange, ymax + 0.05 * yrange))
ax.set_xlim(t_wk[0] - 2, t_wk[-1] + 2)
ax.set_ylim((-25, 150))
ax.set_xlabel('Gestational Age (weeks)', fontsize=14)
ax.set_ylabel('Flow Rate (mL/min)', fontsize=14)
ax.tick_params(axis='both', which='major', labelsize=10)
ax.set_title('Fetal Ductus Venosus', y=1.08, fontsize=18)

# Shrink current axis by 20%
box = ax.get_position()
ax.set_position([box.x0, box.y0, box.width * 0.8, box.height])

# Put a legend to the right of the current axis
ax.legend(loc='center left', bbox_to_anchor=(1, 0.5), fontsize=14)

# Show plot.
plt.show()


# %%
# Plot fetal flow through ductus venosus vs. gestional age, including data, our
# best fit models, and published models.
fig = plt.figure(figsize=(9, 6))
ax = fig.add_subplot(1, 1, 1)
ax.plot(x, y, linestyle='', marker='s',
        mfc=color_list[0], mec=color_list[0], mew=2, ms=4, zorder=1,
        label='Data (Kiserud et al., 2000)')
ax.plot(t_wk, gomp_fun(t_wk, *coeffs_gomp), ls_list[0],
        c=color_list[1], lw=3,
        zorder=2, alpha=0.9, label='Gompertz Model')
ax.plot(t_wk, Q_DV_f_kiserud, ls_list[1],
        c=color_list[2], lw=3,
        zorder=3, alpha=0.9, label='Kiserud et al. (2000) Model')
ymin, ymax = ax.get_ylim()
yrange = ymax - ymin
ax.set_ylim((ymin - 0.02 * yrange, ymax + 0.05 * yrange))
ax.set_xlim(t_wk[0] - 2, t_wk[-1] + 2)
ax.set_xlabel('Gestational Age (weeks)', fontsize=14)
ax.set_ylabel('Flow Rate (mL/min)', fontsize=14)
ax.tick_params(axis='both', which='major', labelsize=10)
ax.set_title('Fetal Ductus Venosus', y=1.08, fontsize=18)

# Shrink current axis by 20%
box = ax.get_position()
ax.set_position([box.x0, box.y0, box.width * 0.8, box.height])

# Put a legend to the right of the current axis
ax.legend(loc='center left', bbox_to_anchor=(1, 0.5), fontsize=14)

# Show plot.
plt.show()


# %%
# Plot fetal flow through ductus venosus vs. gestional age, including data and
# our best fit models.
# Assign an output directory location.
out_dir = "./Output/"

fig = plt.figure(figsize=(7.5, 5))
ax = fig.add_subplot(1, 1, 1)
ax.plot(t_wk, gomp_fun(t_wk, *coeffs_gomp), ls_list[0],
        c=color_list[0], lw=3,
        zorder=5, label='Gompertz Model')
ax.plot(t_wk, Q_DV_f_kiserud, ls_list[1],
        c=color_list[1], lw=3,
        zorder=1, label='Kiserud et al. (2000) Model')
ax.plot(t_wk, Q_DV_f_zhang, ls_list[2],
        c=color_list[2], lw=3,
        zorder=2, label='Zhang et al. (2017) Model')
ax.plot(x, y, linestyle='', marker='s',
        mfc='black', mec='black', mew=2, ms=4, zorder=1,
        label='Data (Kiserud et al., 2000)')
ymin, ymax = ax.get_ylim()
yrange = ymax - ymin
# ax.set_ylim((ymin - 0.02 * yrange, ymax + 0.05 * yrange))
ax.set_ylim(-10, 150)
ax.set_xlim(t_wk[0] - 1, t_wk[-1] + 2)
ax.set_xlabel('Gestational Age (weeks)', fontsize=12)
ax.set_ylabel('Flow Rate (mL/min)', fontsize=12)
ax.tick_params(axis='both', which='major', labelsize=12)
ax.legend(loc='upper left', handlelength=2.5, fontsize=11)

out_file = 'Q_DV_f_all'
fig.savefig(out_dir + out_file + '.png', bbox_inches='tight', dpi=300)

plt.show()

png_image = Image.open(out_dir + out_file + '.png')
png_image.save(out_dir + out_file + '.tif', dpi=[300, 300])


# %%
# Residual plot.

# Compute residuals for best-fit model.
y_model = gomp_fun(x, *coeffs_gomp)
y_residual = y - y_model
y_res_adj = y_residual / y_model
fig = plt.figure(figsize=(9, 6))
ax = fig.add_subplot(1, 1, 1)
ax.plot(x, y_res_adj, linestyle='', marker='s',
        mfc=color_list[0], mec=color_list[0], mew=2, ms=4)
ymin, ymax = ax.get_ylim()
yrange = ymax - ymin
ax.set_ylim((ymin - 0.02 * yrange, ymax + 0.05 * yrange))
ax.set_xlim(t_wk[0] - 2, t_wk[-1] + 2)
ax.set_xlabel('Gestational Age (weeks)', fontsize=14)
ax.set_ylabel('Residual', fontsize=14)
ax.tick_params(axis='both', which='major', labelsize=10)
ax.set_title('Fetal Ducutus Venosus', y=1.08, fontsize=18)

# Show plot.
plt.show()


# %%
# Save parameters for logistic model of fetal blood flow to placenta.
out_file = 'Q_DV_f_gomp_coeff'
np.save(out_dir + out_file + '.npy', coeffs_gomp)
