# Supplementary material for: Empirical models for anatomical and physiological changes in a human mother and fetus during pregnancy and gestation
Source: PLoS One. 2019 May 2;14(5):e0215906. doi: 10.1371/journal.pone.0215906 (PMC6497258; doi:10.1371/journal.pone.0215906)
Supplement: S2 File — (ZIP) [file pone.0215906.s002.zip › S2_File/fetal_flow_balance.py]

# -*- coding: utf-8 -*-
"""
fetal_flow_balance.py

Use flow balance to generate a function describing blood flow to the "rest of
body" compartment for a human fetus.

Created on 8/7/2018

@author: Dustin Kapraun
"""
# %%
# Import packages.

import numpy as np
# import pandas as pd
from matplotlib import pyplot as plt
# from scipy import integrate
from scipy import optimize
from PIL import Image


# %%
# Lists for plotting.

# Get a list of distinct colors from viridis color map.
color_list = [plt.cm.viridis(i) for i in np.linspace(0, 0.9, 5)]
# color_list.reverse()

# Create a list of line styles.
ls_list = ['-', '--', '-.', ':', '-']


# %%
# Model definitions.
from gest_models import *


# %%
# Load parameters for logistic model of fetal blood flow through the right
# ventricle.
out_dir = './Output/'
out_file = 'Q_rvtl_f_logi_coeff'
coeffs_logi_Q_rvtl_f = np.load(out_dir + out_file + '.npy')

# Load parameters for logistic model of fetal blood flow through the left
# ventricle.
out_dir = './Output/'
out_file = 'Q_lvtl_f_logi_coeff'
coeffs_logi_Q_lvtl_f = np.load(out_dir + out_file + '.npy')

# Load parameters for logistic model of fetal blood flow through the ductus
# arteriosus.
out_dir = './Output/'
out_file = 'Q_DA_f_logi_coeff'
coeffs_logi_Q_DA_f = np.load(out_dir + out_file + '.npy')

# Load parameters for logistic model of fetal blood flow to placenta.
out_dir = './Output/'
out_file = 'Q_plac_f_logi_coeff'
coeffs_logi_Q_plac_f = np.load(out_dir + out_file + '.npy')

# Load parameters for logistic model of fetal blood flow through the ductus
# venosus.
out_dir = './Output/'
out_file = 'Q_DV_f_gomp_coeff'
coeffs_gomp_Q_DV_f = np.load(out_dir + out_file + '.npy')


# %%
# Generate functions for plotting.

# Gestational age in weeks.
t_wk = np.linspace(0, 42, 1000)

# Fetal blood flow through right ventricle (logistic model).
Q_rvtl_f = logi_fun(t_wk, *coeffs_logi_Q_rvtl_f)

# Fetal blood flow through left ventricle (logistic model).
Q_lvtl_f = logi_fun(t_wk, *coeffs_logi_Q_lvtl_f)

# Fetal blood flow through ductus arteriosus (logistic model).
Q_DA_f = logi_fun(t_wk, *coeffs_logi_Q_DA_f)

# Fetal blood flow to arterial blood compartment (composite model).
Q_artb_f = Q_lvtl_f + Q_DA_f

# Fetal blood flow to lung (composite model).
Q_lung_f = Q_rvtl_f - Q_DA_f

# Fetal blood flow through foramen ovale (composite model).
Q_FO_f = Q_artb_f - Q_rvtl_f

# Fetal blood flow to placenta (logistic model).
Q_plac_f = logi_fun(t_wk, *coeffs_logi_Q_plac_f)
Q_plac_f_zhang = quad_fun(t_wk, 0.647, -0.227, 0.0179) * 1000. / 60.

# Fetal blood flow through ductus venosus (Gompertz model).
Q_DV_f = gomp_fun(t_wk, *coeffs_gomp_Q_DV_f)
Q_DV_f_zhang = quad_fun(t_wk, 2.05, -0.297, 0.0116) * 1000. / 60.

# Blood flow to compartments other than placenta.
temp1 = (1 - Q_plac_f / Q_artb_f) * Q_artb_f

# Fetal blood flow to gut (composite model).
Q_gutx_f = (6.8 / 75) * temp1
Q_gutx_f_zhang = 1.67 * np.exp(0.124 * t_wk)

# Fetal blood flow to kidneys (composite model).
Q_kidn_f = (5.4 / 75) * temp1
Q_kidn_f_zhang = 2.18 * np.exp(0.0865 * t_wk)

# Fetal blood flow to brain (composite model).
Q_bran_f = (14.3 / 75) * temp1
Q_bran_f_zhang = 5.56 * np.exp(0.0921 * t_wk)

# Blood flow to compartments other than gut, kidneys, brain, or placenta.
temp2 = (1 - 26.5 / 75) * temp1

# Blood flow to liver (composite model).
Q_livr_f = (6.5 / 54) * temp2
Q_livr_f_zhang = quad_fun(t_wk, 0.714, 0.0489, 0.0008) * 1000. / 60.

# Blood flow to thyroid (composite model).
Q_thyr_f = (1.5 / 54) * temp2

# Blood flow to "rest of body".
Q_rest_f = Q_artb_f - (Q_plac_f + Q_gutx_f + Q_livr_f + Q_thyr_f + Q_kidn_f \
                       + Q_bran_f)

# %%
# Generate plot showing blood flow to brain and comparing with Zhang et al.
# (2017).

fig = plt.figure(figsize=(7.5, 5))
ax = fig.add_subplot(1, 1, 1)
ax.plot(t_wk, Q_bran_f, ls=ls_list[0], c=color_list[0], lw=3,
        label='Brain Flow (Our Model)')
ax.plot(t_wk, Q_bran_f_zhang, ls=ls_list[1], c=color_list[1], lw=3,
        label='Brain Flow (Zhang et al., 2017)')
ax.set_xlabel('Gestational Age (weeks)', fontsize=12)
ax.set_ylabel('Flow Rate (mL/min)', fontsize=12)
ax.tick_params(axis='both', which='major', labelsize=12)
ax.legend(loc='upper left', handlelength=2.5, fontsize=11)

# out_file = 'Q_bran_f'
fig.savefig(out_dir + out_file + '.png', bbox_inches='tight', dpi=300)

plt.show()

# png_image = Image.open(out_dir + out_file + '.png')
# png_image.save(out_dir + out_file + '.tif', dpi=[300, 300])


# %%
# Generate plot showing blood flow to kidney and comparing with Zhang et al.
# (2017).

fig = plt.figure(figsize=(7.5, 5))
ax = fig.add_subplot(1, 1, 1)
ax.plot(t_wk, Q_kidn_f, ls=ls_list[0], c=color_list[0], lw=3,
        label='Kidney Flow (Our Model)')
ax.plot(t_wk, Q_kidn_f_zhang, ls=ls_list[1], c=color_list[1], lw=3,
        label='Kidney Flow (Zhang et al., 2017)')
ax.set_xlabel('Gestational Age (weeks)', fontsize=12)
ax.set_ylabel('Flow Rate (mL/min)', fontsize=12)
ax.tick_params(axis='both', which='major', labelsize=12)
ax.legend(loc='upper left', handlelength=2.5, fontsize=11)

# out_file = 'Q_kidn_f'
fig.savefig(out_dir + out_file + '.png', bbox_inches='tight', dpi=300)

plt.show()

# png_image = Image.open(out_dir + out_file + '.png')
# png_image.save(out_dir + out_file + '.tif', dpi=[300, 300])


# %%
# Generate plot showing blood flow to gut and comparing with Zhang et al.
# (2017).

fig = plt.figure(figsize=(7.5, 5))
ax = fig.add_subplot(1, 1, 1)
ax.plot(t_wk, Q_gutx_f, ls=ls_list[0], c=color_list[0], lw=3,
        label='Gut Flow (Our Model)')
ax.plot(t_wk, Q_gutx_f_zhang, ls=ls_list[1], c=color_list[1], lw=3,
        label='Gut Flow (Zhang et al., 2017)')
ax.set_xlabel('Gestational Age (weeks)', fontsize=12)
ax.set_ylabel('Flow Rate (mL/min)', fontsize=12)
ax.tick_params(axis='both', which='major', labelsize=12)
ax.legend(loc='upper left', handlelength=2.5, fontsize=11)

# out_file = 'Q_gutx_f'
fig.savefig(out_dir + out_file + '.png', bbox_inches='tight', dpi=300)

plt.show()

# png_image = Image.open(out_dir + out_file + '.png')
# png_image.save(out_dir + out_file + '.tif', dpi=[300, 300])


# %%
# Generate plot showing Zhang et al. (2017) blood flow rates.

Q_venb_f_zhang = Q_gutx_f_zhang + Q_livr_f_zhang \
    + Q_bran_f_zhang + Q_kidn_f_zhang + Q_plac_f_zhang

fig = plt.figure(figsize=(7.5, 5))
ax = fig.add_subplot(1, 1, 1)
ax.plot(t_wk, Q_artb_f, ls=ls_list[0], c=color_list[0], lw=3,
        label='Arterial Blood Flow (our model)')
ax.plot(t_wk, Q_venb_f_zhang, ls=ls_list[1], c=color_list[1], lw=3,
        label='Venous Blood Flow (Zhang et al., 2017)')
ax.set_xlabel('Gestational Age (weeks)', fontsize=12)
ax.set_ylabel('Flow Rate (mL/min)', fontsize=12)
ax.tick_params(axis='both', which='major', labelsize=12)
ax.legend(loc='upper left', handlelength=2.5, fontsize=11)

# out_file = 'Q_zhang_f'
fig.savefig(out_dir + out_file + '.png', bbox_inches='tight', dpi=300)

plt.show()

# png_image = Image.open(out_dir + out_file + '.png')
# png_image.save(out_dir + out_file + '.tif', dpi=[300, 300])


# %%
# Generate plot showing blood flow to placenta and ductus venosus.

fig = plt.figure(figsize=(7.5, 5))
ax = fig.add_subplot(1, 1, 1)
ax.plot(t_wk, Q_plac_f, ls=ls_list[0], c=color_list[0], lw=3,
        label='Placenta')
ax.plot(t_wk, Q_DV_f, ls=ls_list[1], c=color_list[1], lw=3,
        label='Ductus Venosus')
ax.set_ylim((0, 15))
ax.set_xlim((5, 15))
ax.set_xlabel('Gestational Age (weeks)', fontsize=12)
ax.set_ylabel('Flow Rate (mL/min)', fontsize=12)
ax.tick_params(axis='both', which='major', labelsize=12)
ax.legend(loc='upper left', handlelength=2.5, fontsize=11)

out_file = 'Q_plac_f_and_Q_DV_f'
fig.savefig(out_dir + out_file + '.png', bbox_inches='tight', dpi=300)

plt.show()

png_image = Image.open(out_dir + out_file + '.png')
png_image.save(out_dir + out_file + '.tif', dpi=[300, 300])


# %%
# Generate plot showing blood flow to maternal "rest of body" compartment.

# Assign an output directory location.
out_dir = './Output/'

fig = plt.figure(figsize=(7.5, 5))
ax = fig.add_subplot(1, 1, 1)
ax.plot(t_wk, Q_artb_f, ls=ls_list[1], c=color_list[1], lw=3,
        zorder=1, label='Arterial Blood')
ax.plot(t_wk, Q_rest_f, ls=ls_list[0], c=color_list[0], lw=3,
        zorder=3, label='Rest of Body')
ax.plot(t_wk, Q_plac_f, ls=ls_list[2], c=color_list[2], lw=3,
        zorder=2, label='Placenta')
# ymin, ymax = ax.get_ylim()
# yrange = ymax - ymin
# ax.set_ylim((0, 4))
ax.set_xlim(t_wk[0] - 2.5, t_wk[-1] + 1)
ax.set_xlabel('Gestational Age (weeks)', fontsize=12)
ax.set_ylabel('Flow Rate (mL/min)', fontsize=12)
ax.tick_params(axis='both', which='major', labelsize=12)
ax.legend(loc='upper left', handlelength=2.5, fontsize=11)

out_file = 'Q_rest_f'
fig.savefig(out_dir + out_file + '.png', bbox_inches='tight', dpi=300)

plt.show()

png_image = Image.open(out_dir + out_file + '.png')
png_image.save(out_dir + out_file + '.tif', dpi=[300, 300])
