# Supplementary material for: Empirical models for anatomical and physiological changes in a human mother and fetus during pregnancy and gestation
Source: PLoS One. 2019 May 2;14(5):e0215906. doi: 10.1371/journal.pone.0215906 (PMC6497258; doi:10.1371/journal.pone.0215906)
Supplement: S2 File — (ZIP) [file pone.0215906.s002.zip › S2_File/fetal_mass.py]

# -*- coding: utf-8 -*-
"""
fetal_mass.py

Express the mass of a human fetus as a function of gestational age.

Created on Fri Oct 27

@author: Dustin Kapraun
"""

# %%
# Import packages.

import numpy as np
# import pandas as pd
from matplotlib import pyplot as plt
# from scipy import integrate
from scipy import optimize
from PIL import Image


# %%
# Lists for plotting.

# Get a list of distinct colors from viridis color map.
color_list = [plt.cm.viridis(i) for i in np.linspace(0, 0.9, 5)]
# color_list.reverse()

# Create a list of line styles.
ls_list = ['-', '--', '-.', ':', '-']


# %%
# Model definitions.
from gest_models import *


# %%
# Examine fetal mass models of Abduljalil (2012) and Wosilait et al. (1992).

# K Abduljalil, P Furness, TN Johnson, A Rostami-Hodjegan, H Soltani,
# "Anatomical, physiological and metabolic changes with gestational age during
# normal pregnancy", Clinical Pharmacokinetics 51 (2012), 365-396.

# WD Wosilait, RH Luecke, JF Young, "A mathematical analysis of human
# human embryonic and fetal growth data", Growth Dev Aging 56 (1992), 249-257.

# Gestational age in weeks.
t_wk = np.linspace(0., 42.)
t_dy = 7.0 * t_wk
t_wk_fa = np.linspace(0.00001, 40.)

# Fetal mass functions and values.
W_f_abdul = gomp_fun(t_wk, 0.01, 0.955, 0.0702)
coeffs_gomp_wos = np.array([0.00137, 0.1974, 0.01306])
W_f_wos = gomp_fun(t_dy, *coeffs_gomp_wos)
W_f_dall = 5900.0 / (1 + np.exp(-4.45 * np.log(t_wk_fa) + 15.8))

# Abduljalil et al. (2012) data summary.
W_f_data_abdul_x = np.array([6., 10., 16., 19., 20., 25., 30., 35., 40.])
W_f_data_abdul_y = np.array([0.5, 9.4, 76., 257.66, 292., 728., 1513., 2547.,
                             3439.])
W_f_data_abdul_y_sd = np.array([0.14, 2.9, 25., 33.3, 70., 176., 291., 439.,
                                439.])
W_f_data_abdul_n = np.array([7, 9, 264, 68, 10, 132, 1077, 1486, 34014])

# Plot fetal mass vs. gestional age.
fig = plt.figure(figsize=(7, 4))
ax = fig.add_subplot(1, 1, 1)
ax.errorbar(W_f_data_abdul_x, W_f_data_abdul_y, yerr=W_f_data_abdul_y_sd,
            fmt='s', mfc=color_list[0], mec=color_list[0], mew=2, ms=3,
            ecolor=color_list[0], elinewidth=2, capsize=4, zorder=1,
            label='Abduljalil et al. (2012)')
ax.plot(t_wk, W_f_abdul, ls=ls_list[0], c=color_list[1], lw=3, zorder=2,
        alpha=0.9, label='Abduljalil et al. (2012)')
ax.plot(t_wk, W_f_wos, ls=ls_list[1], c=color_list[2], lw=3, zorder=3,
        alpha=0.9, label='Wosilait et al. (1992)')
ax.plot(t_wk_fa + 2, W_f_dall, ls=ls_list[2], c=color_list[3], lw=3,
        zorder=4, alpha=0.9, label='Dallmann et al. (2017)')
ymin, ymax = ax.get_ylim()
yrange = ymax - ymin
ax.set_ylim((ymin - 0.02 * yrange, ymax + 0.05 * yrange))
ax.set_xlim(t_wk[0] - 2, t_wk[-1] + 2)
ax.set_xlabel('Gestational Age (weeks)')
ax.set_ylabel('Mass (g)')
ax.tick_params(axis='both', which='major', labelsize=10)
ax.set_title('Fetal Mass', y=1.08, fontsize=18)

# Shrink current axis by 20%
box = ax.get_position()
ax.set_position([box.x0, box.y0, box.width * 0.8, box.height])

# Put a legend to the right of the current axis
ax.legend(loc='center left', bbox_to_anchor=(1, 0.5))

# Show plot.
plt.show()


# %%
# Fit all function types to data curated by Abduljalil et al. (2012).
# Use maximum likelihood (by minimizing negative loglikelihood numerically).

# Obtain data.
x = W_f_data_abdul_x
y = W_f_data_abdul_y
s = W_f_data_abdul_y_sd
n = W_f_data_abdul_n


# Fit linear function.
guess = np.array([100.])
res = optimize.minimize(neg_LL_fun, guess, args=(lin_growth, x, y, s, n))
coeffs_p1 = res.x
print('\nCoefficients for linear function:')
for k in range(len(coeffs_p1)):
    print('   theta%d = %.5g' % (k, coeffs_p1[k]))
print('Log-likelihood: %g' % (LL_fun(coeffs_p1, lin_growth, x, y, s, n),)) 
print('AIC:  %g' % (aic_fun(coeffs_p1, lin_growth, x, y, s, n),))
# print('AICc: %g' % (aicc_fun(coeffs_p1, lin_fun, x, y, s, n),))

# Fit quadratic function.
guess = np.array([0.1, 0.5])
res = optimize.minimize(neg_LL_fun, guess, args=(quad_growth, x, y, s, n))
coeffs_p2 = res.x
print('\nCoefficients for quadratic function:')
for k in range(len(coeffs_p2)):
    print('   theta%d = %.5g' % (k, coeffs_p2[k]))
print('Log-likelihood: %g' % (LL_fun(coeffs_p2, quad_growth, x, y, s, n),)) 
print('AIC:  %g' % (aic_fun(coeffs_p2, quad_growth, x, y, s, n),))
# print('AICc: %g' % (aicc_fun(coeffs_p2, quad_fun, x, y, s, n),))

# Fit cubic function.
guess = np.array([0.1, 0.05, 0.01])
res = optimize.minimize(neg_LL_fun, guess, args=(cub_growth, x, y, s, n))
coeffs_p3 = res.x
print('\nCoefficients for cubic function:')
for k in range(len(coeffs_p3)):
    print('   theta%d = %.5g' % (k, coeffs_p3[k]))
print('Log-likelihood: %g' % (LL_fun(coeffs_p3, cub_growth, x, y, s, n),)) 
print('AIC:  %g' % (aic_fun(coeffs_p3, cub_growth, x, y, s, n),))
# print('AICc: %g' % (aicc_fun(coeffs_p3, cub_fun, x, y, s, n),))

# Fit Gompertz function.
guess = np.array([0.01, 0.955, 0.0702])
res = optimize.minimize(neg_LL_fun, guess, args=(gomp_fun, x, y, s, n))
coeffs_gomp = res.x
print('\nCoefficients for Gompertz function:')
for k in range(len(coeffs_gomp)):
    print('   theta%d = %.5g' % (k, coeffs_gomp[k]))
print('Log-likelihood: %g' % (LL_fun(coeffs_gomp, gomp_fun, x, y, s, n),)) 
print('AIC:  %g' % (aic_fun(coeffs_gomp, gomp_fun, x, y, s, n),))
# print('AICc: %g' % (aicc_fun(coeffs_gomp, gomp_growth, x, y, s, n),))

# Fit logistic function.
guess = np.array([10000., 0.1, 100.])
res = optimize.minimize(neg_LL_fun, guess, args=(logi_fun, x, y, s, n))
coeffs_logi = res.x
print('\nCoefficients for logistic function:')
for k in range(len(coeffs_logi)):
    print('   theta%d = %.5g' % (k, coeffs_logi[k]))
print('Log-likelihood: %g' % (LL_fun(coeffs_logi, logi_fun, x, y, s, n),)) 
print('AIC:  %g' % (aic_fun(coeffs_logi, logi_fun, x, y, s, n),))
# print('AICc: %g' % (aicc_fun(coeffs_logi, logi_fun, x, y, s, n),))


# Plot polynomial functions with data.
fig = plt.figure(figsize=(9, 6))
ax = fig.add_subplot(1, 1, 1)
ax.errorbar(x, y, s,
            fmt='s', mfc=color_list[0], mec=color_list[0], mew=2, ms=4,
            ecolor=color_list[0], elinewidth=2, capsize=4, zorder=1,
            label='Abduljalil et al. (2012)')
ax.plot(t_wk, lin_growth(t_wk, *coeffs_p1), ls=ls_list[0], c=color_list[1],
        lw=3, zorder=2, alpha=0.9, label='Linear Growth')
ax.plot(t_wk, quad_growth(t_wk, *coeffs_p2), ls=ls_list[1], c=color_list[2],
        lw=3, zorder=3, alpha=0.9, label='Quadratic Growth')
ax.plot(t_wk, cub_growth(t_wk, *coeffs_p3), ls=ls_list[2], c=color_list[3], lw=3,
        zorder=4, alpha=0.9, label='Cubic Growth')
ymin, ymax = ax.get_ylim()
yrange = ymax - ymin
ax.set_ylim((ymin - 0.02 * yrange, ymax + 0.05 * yrange))
ax.set_xlim(t_wk[0] - 2, t_wk[-1] + 2)
ax.set_xlabel('Gestational Age (weeks)', fontsize=14)
ax.set_ylabel('Mass (g)', fontsize=14)
ax.tick_params(axis='both', which='major', labelsize=10)
ax.set_title('Fetal Mass', y=1.08, fontsize=18)

# Shrink current axis by 20%
box = ax.get_position()
ax.set_position([box.x0, box.y0, box.width * 0.8, box.height])

# Put a legend to the right of the current axis
ax.legend(loc='center left', bbox_to_anchor=(1, 0.5), fontsize=14)

# Show plot.
plt.show()

# Plot Gompertz and logistic functions with data.
fig = plt.figure(figsize=(9, 6))
ax = fig.add_subplot(1, 1, 1)
ax.errorbar(x, y, s,
            fmt='s', mfc=color_list[0], mec=color_list[0], mew=2, ms=4,
            ecolor=color_list[0], elinewidth=2, capsize=4, zorder=1,
            label='Abduljalil et al. (2012)')
ax.plot(t_wk, gomp_fun(t_wk, *coeffs_gomp), ls=ls_list[0], c=color_list[1],
        lw=3, zorder=2, alpha=0.9, label='Gompertz')
ax.plot(t_wk, logi_fun(t_wk, *coeffs_logi), ls=ls_list[1], c=color_list[2],
        lw=3, zorder=3, alpha=0.9, label='Logistic')
ymin, ymax = ax.get_ylim()
yrange = ymax - ymin
ax.set_ylim((ymin - 0.02 * yrange, ymax + 0.05 * yrange))
ax.set_xlim(t_wk[0] - 2, t_wk[-1] + 2)
ax.set_xlabel('Gestational Age (weeks)', fontsize=14)
ax.set_ylabel('Mass (g)', fontsize=14)
ax.tick_params(axis='both', which='major', labelsize=10)
ax.set_title('Fetal Mass', y=1.08, fontsize=18)

# Shrink current axis by 20%
box = ax.get_position()
ax.set_position([box.x0, box.y0, box.width * 0.8, box.height])

# Put a legend to the right of the current axis
ax.legend(loc='center left', bbox_to_anchor=(1, 0.5), fontsize=14)

# Show plot.
plt.show()


# %%
# Plot fetal mass vs. gestional age, including data, our best fit models,
# and previously published models.
# Assign an output directory location.
out_dir = './Output/'

fig = plt.figure(figsize=(7.5, 5))
ax = fig.add_subplot(1, 1, 1)
ax.plot(t_wk, gomp_fun(t_wk, *coeffs_gomp), ls_list[0], c=color_list[0],
        lw=3, zorder=4, label='Gompertz Model')
ax.plot(t_wk, W_f_abdul, ls=ls_list[1], c=color_list[1], lw=3, zorder=1,
        label='Abduljalil et al. (2012) Model')
ax.plot(t_wk, W_f_wos, ls=ls_list[2], c=color_list[2], lw=3, zorder=2,
        label='Wosilait et al. (1992) Model')
ax.plot(t_wk_fa + 2, W_f_dall, ls=ls_list[3], c=color_list[3], lw=3,
        zorder=3, alpha=0.9, label='Dallmann et al. (2017) Model')
ax.errorbar(W_f_data_abdul_x, W_f_data_abdul_y, yerr=W_f_data_abdul_y_sd,
            fmt='s', mfc='black', mec='black', mew=2, ms=4,
            ecolor='black', elinewidth=2, capsize=4, zorder=5,
            label='Curated Data (Abduljalil et al., 2012)')
ymin, ymax = ax.get_ylim()
yrange = ymax - ymin
ax.set_ylim((-500, 4000))
ax.set_xlim(t_wk[0] - 1, t_wk[-1] + 1)
ax.set_xlabel('Gestational Age (weeks)', fontsize=12)
ax.set_ylabel('Volume (mL)', fontsize=12)
ax.tick_params(axis='both', which='major', labelsize=12)
ax.legend(loc='upper left', handlelength=2.5, fontsize=11)

out_file = 'W_f_all'
fig.savefig(out_dir + out_file + '.png', bbox_inches='tight', dpi=300)

plt.show()

png_image = Image.open(out_dir + out_file + '.png')
png_image.save(out_dir + out_file + '.tif', dpi=[300, 300])


# %%
# Save parameters for Gompertz model of fetal mass.
out_file = 'W_f_gomp_coeff'
np.save(out_dir + out_file + '.npy', coeffs_gomp)

out_file = 'W_f_gomp_coeff_wos'
np.save(out_dir + out_file + '.npy', coeffs_gomp_wos)
