# Supplementary material for: Empirical models for anatomical and physiological changes in a human mother and fetus during pregnancy and gestation
Source: PLoS One. 2019 May 2;14(5):e0215906. doi: 10.1371/journal.pone.0215906 (PMC6497258; doi:10.1371/journal.pone.0215906)
Supplement: S2 File — (ZIP) [file pone.0215906.s002.zip › S2_File/fetal_mass_balance.py]

# -*- coding: utf-8 -*-
"""
fetal_mass_balance.py

Use mass balance to generate a function describing mass/volume of the "rest of
body" compartment for a human fetus.

Created on 8/6/2018

@author: Dustin Kapraun
"""
# %%
# Import packages.

import numpy as np
# import pandas as pd
from matplotlib import pyplot as plt
# from scipy import integrate
from scipy import optimize
from PIL import Image


# %%
# Lists for plotting.

# Get a list of distinct colors from viridis color map.
color_list = [plt.cm.viridis(i) for i in np.linspace(0, 0.9, 5)]
# color_list.reverse()

# Create a list of line styles.
ls_list = ['-', '--', '-.', ':', '-']


# %%
# Model definitions.
from gest_models import *


# %%
# Load parameters for Gompertz model of fetal body mass.
out_dir = './Output/'
out_file = 'W_f_gomp_coeff'
coeffs_gomp_W_f = np.load(out_dir + out_file + '.npy')

# Load parameters for Gompertz model of fetal brain mass.
out_dir = './Output/'
out_file = 'W_bran_f_gomp_coeff'
coeffs_gomp_W_bran_f = np.load(out_dir + out_file + '.npy')

# Load parameters for Gompertz model of fetal liver mass.
out_dir = './Output/'
out_file = 'W_livr_f_gomp_coeff'
coeffs_gomp_W_livr_f = np.load(out_dir + out_file + '.npy')

# Load parameters for Gompertz model of fetal kidney mass.
out_dir = './Output/'
out_file = 'W_kidn_f_gomp_coeff'
coeffs_gomp_W_kidn_f = np.load(out_dir + out_file + '.npy')


# Load parameters for Gompertz model of fetal lung mass.
out_dir = './Output/'
out_file = 'W_lung_f_gomp_coeff'
coeffs_gomp_W_lung_f = np.load(out_dir + out_file + '.npy')

# Load parameters for Gompertz model of fetal thyroid mass.
out_dir = './Output/'
out_file = 'W_thyr_f_gomp_coeff'
coeffs_gomp_W_thyr_f = np.load(out_dir + out_file + '.npy')

# Load parameters for Gompertz model of fetal thyroid mass.
out_dir = './Output/'
out_file = 'W_gutx_f_gomp_coeff'
coeffs_gomp_W_gutx_f = np.load(out_dir + out_file + '.npy')


# %%
# Generate functions for plotting.

# Gestational age in weeks.
t_wk = np.linspace(7.95, 42, 1000)

# Fetal mass (Gompertz model).
W_f = gomp_fun(t_wk, *coeffs_gomp_W_f)

# Fetal brain (Gompertz model).
W_bran_f = gomp_fun(t_wk, *coeffs_gomp_W_bran_f)

# Fetal liver (Gompertz model).
W_livr_f = gomp_fun(t_wk, *coeffs_gomp_W_livr_f)

# Fetal kidney (Gompertz model).
W_kidn_f = gomp_fun(t_wk, *coeffs_gomp_W_kidn_f)

# Fetal lung (Gompertz model).
W_lung_f = gomp_fun(t_wk, *coeffs_gomp_W_lung_f)

# Fetal thyroid (Gompertz model).
W_thyr_f = gomp_fun(t_wk, *coeffs_gomp_W_thyr_f)

# Fetal gut (Gompertz model).
W_gutx_f = gomp_fun(t_wk, *coeffs_gomp_W_gutx_f)

# Fetal rest of body volume.
V_rest_f = W_f - (W_bran_f / 1.04 + W_livr_f / 1.05 + W_kidn_f / 1.05 \
                  + W_lung_f / 1.05 + W_thyr_f / 1.05 + W_gutx_f / 1.045)


# %%
# Generate plot showing volume of maternal "rest of body" compartment.

# Assign an output directory location.
out_dir = './Output/'

fig = plt.figure(figsize=(7.5, 5))
ax = fig.add_subplot(1, 1, 1)
ax.plot(t_wk, W_f, ls=ls_list[1], c=color_list[1], lw=3,
        zorder=3, label='Whole Body')
ax.plot(t_wk, V_rest_f, ls=ls_list[0], c=color_list[0], lw=3,
        zorder=2, label='Rest of Body')
# ymin, ymax = ax.get_ylim()
# yrange = ymax - ymin
# ax.set_ylim((0, 4))
ax.set_xlim(t_wk[0] - 2.5, t_wk[-1] + 1)
ax.set_xlabel('Gestational Age (weeks)', fontsize=12)
ax.set_ylabel('Volume (mL)', fontsize=12)
ax.tick_params(axis='both', which='major', labelsize=12)
ax.legend(loc='upper left', handlelength=2.5, fontsize=11)

out_file = 'V_rest_f'
fig.savefig(out_dir + out_file + '.png', bbox_inches='tight', dpi=300)

plt.show()

png_image = Image.open(out_dir + out_file + '.png')
png_image.save(out_dir + out_file + '.tif', dpi=[300, 300])
