# Supplementary material for: Empirical models for anatomical and physiological changes in a human mother and fetus during pregnancy and gestation
Source: PLoS One. 2019 May 2;14(5):e0215906. doi: 10.1371/journal.pone.0215906 (PMC6497258; doi:10.1371/journal.pone.0215906)
Supplement: S2 File — (ZIP) [file pone.0215906.s002.zip › S2_File/fetal_thyroid_mass.py]

# -*- coding: utf-8 -*-
"""
fetal_thyroid_mass.py

Express the mass of the thyroid in a human fetus as a function of gestational
age.

Created on 8/9/2018

@author: Dustin Kapraun
"""

# %%
# Import packages.

import numpy as np
# import pandas as pd
from matplotlib import pyplot as plt
# from scipy import integrate
from scipy import optimize
from PIL import Image


# %%
# Lists for plotting.

# Get a list of distinct colors from viridis color map.
color_list = [plt.cm.viridis(i) for i in np.linspace(0, 0.9, 5)]
# color_list.reverse()

# Create a list of line styles.
ls_list = ['-', '--', '-.', ':', '-']


# %%
# Model definitions.
from gest_models import *


# %%
# Load parameters for Gompertz model of fetal mass.
out_dir = './Output/'
out_file = 'W_f_gomp_coeff_wos'
coeffs_gomp_W_f_wos = np.load(out_dir + out_file + '.npy')
out_file = 'W_f_gomp_coeff'
coeffs_gomp_W_f = np.load(out_dir + out_file + '.npy')


# %%
# Examine fetal thyroid mass models of Luecke et al. (1994) and Abduljalil et
# al. (2018).

# RH Luecke, WD Wosilait, BA Pearce, JF Young, "A Physiologically Based
# Pharmacokinetic Model for Human Pregnancy", Teratology 49 (1994), 90-103.

# K Abduljalil, M Jamei, TN Johnson, "Fetal Physiologically Based
# Pharmacokinetic Models: Systems Information on the Growth and Composition of
# Fetal Organs", Clinical Pharmacokinetics (2018).

# Gestational age in weeks.
t_wk = np.linspace(0, 42)
t_dy = 7.0 * t_wk
t_wk_fa = np.linspace(0, 40)

# Fetal mass functions and values. Masses are in grams.
W_f_wos = gomp_fun(t_dy, *coeffs_gomp_W_f_wos)
W_thyr_f_luecke = pow_fun(W_f_wos, 0.0006470, 1.023)
W_thyr_f_abdul = (0.033 * t_wk_fa) ** 2.585
W_f = gomp_fun(t_wk, *coeffs_gomp_W_f)

# Abduljalil et al. (2018) data summary.
W_thyr_f_data_x_fa = np.array([13.5, 15.5, 19.5, 25.5, 29.5, 35.5, 37.5])
W_thyr_f_data_x = W_thyr_f_data_x_fa + 2
W_thyr_f_data_y = np.array([0.13, 0.19, 0.33, 0.66, 0.95, 1.54, 1.78])
W_thyr_f_data_y_sd = np.array([0.08, 0.10, 0.16, 0.25, 0.33, 0.46, 0.51])
W_thyr_f_data_n = np.array([19, 46, 80, 21, 6, 12, 26])

# Plot fetal lung mass vs. gestional age.
fig = plt.figure(figsize=(7, 4))
ax = fig.add_subplot(1, 1, 1)
ax.errorbar(W_thyr_f_data_x, W_thyr_f_data_y,
            yerr=W_thyr_f_data_y_sd,
            fmt='s', mfc=color_list[0], mec='black', mew=2, ms=3,
            ecolor='black', elinewidth=2, capsize=4, zorder=1,
            label='Abduljalil et al. (2018)')
ax.plot(t_wk, W_thyr_f_luecke, ls=ls_list[0], c=color_list[0], lw=3, zorder=2,
        alpha=0.9, label='Luecke et al. (1994)')
ax.plot(t_wk_fa + 2, W_thyr_f_abdul, ls=ls_list[1], c=color_list[1], lw=3,
        alpha=0.9, label='Abduljalil et al. (2018)')
ymin, ymax = ax.get_ylim()
yrange = ymax - ymin
ax.set_ylim((ymin - 0.02 * yrange, ymax + 0.05 * yrange))
ax.set_xlim(t_wk[0] - 2, t_wk[-1] + 2)
ax.set_xlabel('Gestational Age (weeks)')
ax.set_ylabel('Thyroid Mass (g)')
ax.tick_params(axis='both', which='major', labelsize=10)
ax.set_title('Fetal Thyroid Mass', y=1.08, fontsize=18)

# Shrink current axis by 20%
box = ax.get_position()
ax.set_position([box.x0, box.y0, box.width * 0.8, box.height])

# Put a legend to the right of the current axis
ax.legend(loc='center left', bbox_to_anchor=(1, 0.5))

# Show plot.
plt.show()


# %%
# Fit all function types to data curated by Abduljalil et al. (2018).
# Use maximum likelihood (by minimizing negative loglikelihood numerically).

# Obtain data.
x = W_thyr_f_data_x
x_alt = gomp_fun(x, *coeffs_gomp_W_f)
y = W_thyr_f_data_y
s = W_thyr_f_data_y_sd
n = W_thyr_f_data_n

# Fit linear function.
guess = np.array([10.0])
res = optimize.minimize(neg_LL_fun, guess, args=(lin_growth, x, y, s, n))
coeffs_p1 = res.x
print('\nCoefficients for linear function:')
for k in range(len(coeffs_p1)):
    print('   theta%d = %.5g' % (k, coeffs_p1[k]))
print('Log-likelihood: %g' % (LL_fun(coeffs_p1, lin_growth, x, y, s, n),)) 
print('AIC:  %g' % (aic_fun(coeffs_p1, lin_growth, x, y, s, n),))

# Fit quadratic function.
guess = np.array([0.1, 1.0])
res = optimize.minimize(neg_LL_fun, guess, args=(quad_growth, x, y, s, n))
coeffs_p2 = res.x
print('\nCoefficients for quadratic function:')
for k in range(len(coeffs_p2)):
    print('   theta%d = %.5g' % (k, coeffs_p2[k]))
print('Log-likelihood: %g' % (LL_fun(coeffs_p2, quad_growth, x, y, s, n),))
print('AIC:  %g' % (aic_fun(coeffs_p2, quad_growth, x, y, s, n),))

# Fit cubic function.
guess = np.array([0.1, 1.0, 0.1])
res = optimize.minimize(neg_LL_fun, guess, args=(cub_growth, x, y, s, n))
coeffs_p3 = res.x
print('\nCoefficients for cubic function:')
for k in range(len(coeffs_p3)):
    print('   theta%d = %.5g' % (k, coeffs_p3[k]))
print('Log-likelihood: %g' % (LL_fun(coeffs_p3, cub_growth, x, y, s, n),)) 
print('AIC:  %g' % (aic_fun(coeffs_p3, cub_growth, x, y, s, n),))

# Fit Gompertz function.
guess = np.array([0.001, 0.5, 0.05])
res = optimize.minimize(neg_LL_fun, guess, args=(gomp_fun, x, y, s, n))
coeffs_gomp = res.x
print('\nCoefficients for Gompertz function:')
for k in range(len(coeffs_gomp)):
    print('   theta%d = %.5g' % (k, coeffs_gomp[k]))
print('Log-likelihood: %g' % (LL_fun(coeffs_gomp, gomp_fun, x, y, s, n),)) 
print('AIC:  %g' % (aic_fun(coeffs_gomp, gomp_fun, x, y, s, n),))

# Fit logistic function.
guess = np.array([1, 1, 1])
res = optimize.minimize(neg_LL_fun, guess, args=(logi_fun, x, y, s, n))
coeffs_logi = res.x
print('\nCoefficients for logistic function:')
for k in range(len(coeffs_logi)):
    print('   theta%d = %.5g' % (k, coeffs_logi[k]))
print('Log-likelihood: %g' % (LL_fun(coeffs_logi, logi_fun, x, y, s, n),)) 
print('AIC:  %g' % (aic_fun(coeffs_logi, logi_fun, x, y, s, n),))

# Fit power law function (using fetal mass).
guess = np.array([0.00075, 0.9])
res = optimize.minimize(neg_LL_fun, guess, args=(pow_fun, x_alt, y, s, n))
coeffs_pow_fun = res.x
print('\nCoefficients for power law function:')
for k in range(len(coeffs_pow_fun)):
    print('   theta%d = %.5g' % (k, coeffs_pow_fun[k]))
print('Log-likelihood: %g' % (LL_fun(coeffs_pow_fun, pow_fun,
                                     x_alt, y, s, n),)) 
print('AIC:  %g' % (aic_fun(coeffs_pow_fun, pow_fun, x_alt, y, s, n),))

# Fit Luecke power law function (using fetal mass).
guess = np.array([0.00074, 0.925, 0.000001])
res = optimize.minimize(neg_LL_fun, guess, args=(luecke_allom, x_alt, y, s, n))
coeffs_luecke_allom = res.x
print('\nCoefficients for Luecke power law function:')
for k in range(len(coeffs_luecke_allom)):
    print('   theta%d = %.5g' % (k, coeffs_luecke_allom[k]))
print('Log-likelihood: %g' % (LL_fun(coeffs_luecke_allom, luecke_allom,
                                     x_alt, y, s, n),)) 
print('AIC:  %g' % (aic_fun(coeffs_luecke_allom, luecke_allom,
                            x_alt, y, s, n),))


# Plot polynomial functions with data.
fig = plt.figure(figsize=(9, 6))
ax = fig.add_subplot(1, 1, 1)
ax.errorbar(x, y, s,
            fmt='s', mfc=color_list[0], mec='black', mew=2, ms=3,
            ecolor='black', elinewidth=2, capsize=4, zorder=1,
            label='Abduljalil et al. (2018)')
ax.plot(t_wk, lin_growth(t_wk, *coeffs_p1), ls=ls_list[0], c=color_list[0],
        lw=3, zorder=2, alpha=0.9, label='Linear')
ax.plot(t_wk, quad_growth(t_wk, *coeffs_p2), ls=ls_list[1], c=color_list[1],
        lw=3, zorder=3, alpha=0.9, label='Quadratic')
ax.plot(t_wk, cub_growth(t_wk, *coeffs_p3), ls=ls_list[2], c=color_list[2],
        lw=3, zorder=4, alpha=0.9, label='Cubic')
ymin, ymax = ax.get_ylim()
yrange = ymax - ymin
ax.set_ylim((ymin - 0.02 * yrange, ymax + 0.05 * yrange))
ax.set_xlim(t_wk[0] - 2, t_wk[-1] + 2)
ax.set_xlabel('Gestational Age (weeks)', fontsize=14)
ax.set_ylabel('Mass (g)', fontsize=14)
ax.tick_params(axis='both', which='major', labelsize=10)
ax.set_title('Fetal Thyroid Mass', y=1.08, fontsize=18)

# Shrink current axis by 20%
box = ax.get_position()
ax.set_position([box.x0, box.y0, box.width * 0.8, box.height])

# Put a legend to the right of the current axis
ax.legend(loc='center left', bbox_to_anchor=(1, 0.5), fontsize=14)

# Show plot.
plt.show()

# Plot Gompertz, logistic, and power law functions with data.
fig = plt.figure(figsize=(9, 6))
ax = fig.add_subplot(1, 1, 1)
ax.errorbar(x, y, s,
            fmt='s', mfc=color_list[0], mec='black', mew=2, ms=3,
            ecolor='black', elinewidth=2, capsize=4, zorder=1,
            label='Abduljalil et al. (2018)')
ax.plot(t_wk, gomp_fun(t_wk, *coeffs_gomp), ls=ls_list[0], c=color_list[0],
        lw=3, zorder=2, alpha=0.9, label='Gompertz')
ax.plot(t_wk, logi_fun(t_wk, *coeffs_logi), ls=ls_list[1], c=color_list[1],
        lw=3, zorder=3, alpha=0.9, label='Logistic')
ax.plot(t_wk, pow_fun(W_f, *coeffs_pow_fun), ls=ls_list[2],
        c=color_list[2],
        lw=3, zorder=4, alpha=0.9, label='Power Law')
ax.plot(t_wk, luecke_allom(W_f, *coeffs_luecke_allom), ls=ls_list[3],
        c=color_list[3],
        lw=3, zorder=5, alpha=0.9, label='Luecke Power Law')
ymin, ymax = ax.get_ylim()
yrange = ymax - ymin
ax.set_ylim((ymin - 0.02 * yrange, ymax + 0.05 * yrange))
ax.set_ylim((0, 2.5))
ax.set_xlim(t_wk[0] - 2, t_wk[-1] + 2)
ax.set_xlabel('Gestational Age (weeks)', fontsize=14)
ax.set_ylabel('Mass (g)', fontsize=14)
ax.tick_params(axis='both', which='major', labelsize=10)
ax.set_title('Fetal Thyroid Mass', y=1.08, fontsize=18)

# Shrink current axis by 20%
box = ax.get_position()
ax.set_position([box.x0, box.y0, box.width * 0.8, box.height])

# Put a legend to the right of the current axis
ax.legend(loc='center left', bbox_to_anchor=(1, 0.5), fontsize=14)

# Show plot.
plt.show()


# %%
# Plot fetal thyroid mass vs. gestional age, including data, our best fit
# models, and previously published models.
fig = plt.figure(figsize=(9, 6))
ax = fig.add_subplot(1, 1, 1)
ax.errorbar(x, y, s,
            fmt='s', mfc='black', mec='black', mew=2, ms=3,
            ecolor='black', elinewidth=2, capsize=4, zorder=1,
            label='Abduljalil et al. (2018)')
ax.plot(t_wk, gomp_fun(t_wk, *coeffs_gomp), ls_list[0],
        c=color_list[0], lw=3,
        zorder=2, alpha=0.9, label='Gompertz Model')
ax.plot(t_wk, W_thyr_f_luecke, ls=ls_list[1], c=color_list[1], lw=3, zorder=3,
        alpha=0.9, label='Luecke et al. (1994)')
ax.plot(t_wk_fa + 2, W_thyr_f_abdul, ls=ls_list[2], c=color_list[2], lw=3,
        alpha=0.9, label='Abduljalil et al. (2018)')
ymin, ymax = ax.get_ylim()
yrange = ymax - ymin
ax.set_ylim((ymin - 0.02 * yrange, ymax + 0.05 * yrange))
ax.set_xlim(t_wk[0] - 2, t_wk[-1] + 2)
ax.set_xlabel('Gestational Age (weeks)', fontsize=14)
ax.set_ylabel('Mass (g)', fontsize=14)
ax.tick_params(axis='both', which='major', labelsize=10)
ax.set_title('Fetal Thyroid Mass', y=1.08, fontsize=18)

# Shrink current axis by 20%
box = ax.get_position()
ax.set_position([box.x0, box.y0, box.width * 0.8, box.height])

# Put a legend to the right of the current axis
ax.legend(loc='center left', bbox_to_anchor=(1, 0.5), fontsize=14)

# Show plot.
plt.show()


# %%
# Plot fetal thyroid mass vs. gestional age, including data, our best fit
# models, and previously published models.
# Assign an output directory location.
out_dir = "./Output/"

fig = plt.figure(figsize=(7.5, 5))
ax = fig.add_subplot(1, 1, 1)
ax.plot(t_wk, gomp_fun(t_wk, *coeffs_gomp), ls_list[0],
        c=color_list[0], lw=3,
        zorder=3, label='Gompertz Model')
ax.plot(t_wk, W_thyr_f_luecke, ls=ls_list[1], c=color_list[1], lw=3,
        zorder=2, label='Luecke et al. (1994) Model')
ax.plot(t_wk_fa + 2, W_thyr_f_abdul, ls=ls_list[2], c=color_list[2], lw=3,
        zorder=1, label='Abduljalil et al. (2018) Model')
ax.errorbar(x, y, s,
            fmt='s', mfc='black', mec='black', mew=2, ms=3,
            ecolor='black', elinewidth=2, capsize=4, zorder=5,
            label='Curated Data (Abduljalil et al., 2018)')
ymin, ymax = ax.get_ylim()
yrange = ymax - ymin
ax.set_ylim((ymin - 0.02 * yrange, ymax + 0.05 * yrange))
ax.set_xlim(t_wk[0] - 1, t_wk[-1] + 2)
ax.set_xlabel('Gestational Age (weeks)', fontsize=12)
ax.set_ylabel('Mass (g)', fontsize=12)
ax.tick_params(axis='both', which='major', labelsize=12)
ax.legend(loc='upper left', handlelength=2.5, fontsize=11)

out_file = 'W_thyr_f_all'
fig.savefig(out_dir + out_file + '.png', bbox_inches='tight', dpi=300)

plt.show()

png_image = Image.open(out_dir + out_file + '.png')
png_image.save(out_dir + out_file + '.tif', dpi=[300, 300])


# %%
# Save parameters for Gompertz model of fetal thyroid mass.
out_file = 'W_thyr_f_gomp_coeff'
np.save(out_dir + out_file + '.npy', coeffs_gomp)
