# Supplementary material for: Empirical models for anatomical and physiological changes in a human mother and fetus during pregnancy and gestation
Source: PLoS One. 2019 May 2;14(5):e0215906. doi: 10.1371/journal.pone.0215906 (PMC6497258; doi:10.1371/journal.pone.0215906)
Supplement: S2 File — (ZIP) [file pone.0215906.s002.zip › S2_File/gest_models.py]

# -*- coding: utf-8 -*-
"""
Define various models used for fitting gestation- and pregnancy-related
anatomical and physiological changes.

Created on Mon Mar  5 11:32:35 2018

@author: dkapraun
"""

# %%
# Import packages.
import numpy as np


# %%
# Function definitions.

def luecke_allom(x, a, b, c):
    temp = np.log(x)
    out = np.log(a) + b * temp + c * temp ** 2
    return np.exp(out)


def mod_luecke_allom(x, a, b, c, d):
    temp = np.log(x)
    out = np.log(a) + b * temp + c * temp ** 2
    return np.exp(out) + d


def pow_fun(x, a, b):
    return a * x ** b


def mod_pow_fun(x, a, b, c):
    return a * x ** b + c


def lin_fun(x, a, b):
    return a + b * x


def lin_growth(x, a):
    return a * x


def quad_fun(x, a, b, c):
    return a + b * x + c * x ** 2


def quad_growth(x, a, b):
    return a * x + b * x ** 2


def cub_fun(x, a, b, c, d):
    return a + b * x + c * x ** 2 + d * x ** 3


def cub_growth(x, a, b, c):
    return a * x + b * x ** 2 + c * x ** 3


def gomp_fun(t, W0, r0, a):
    return W0 * np.exp(r0 / a * (1 - np.exp(-a * t)))


def mod_gomp_fun(x, a, b, c, d):
    return a * np.exp(b / c * (1 - np.exp(-c * x))) + d
    

def logi_fun(t, L, k, t0):
    return L / (1 + np.exp(-k * (t - t0)))


def mod_logi_fun(x, a, b, c, d):
    return a / (1 + np.exp(-b * (x - c))) + d


def LL_fun(q, f, t, y, s, n):
    ft = f(t, *q)
    vec1 = -0.5 * np.log(2. * np.pi) * np.ones(t.shape)
    vec2 = -np.log(s)
    res = (y - ft) / s
    vec3 = -0.5 * res * res
    vec = n * (vec1 + vec2 + vec3)
    return np.sum(vec)


def neg_LL_fun(q, f, x, y, s, n):
    return -LL_fun(q, f, x, y, s, n)


def aic_fun(q, f, x, y, s, n):
    k = len(q)
    return 2 * (k + neg_LL_fun(q, f, x, y, s, n))


# =============================================================================
# def aicc_fun(q, f, x, y, s):
#     k = len(q)
#     n = len(x)
#     return aic_fun(q, f, x, y, s) + 2 * k * (k + 1) / (n - k - 1)
# =============================================================================
    
