# Supplementary material for: Empirical models for anatomical and physiological changes in a human mother and fetus during pregnancy and gestation
Source: PLoS One. 2019 May 2;14(5):e0215906. doi: 10.1371/journal.pone.0215906 (PMC6497258; doi:10.1371/journal.pone.0215906)
Supplement: S2 File — (ZIP) [file pone.0215906.s002.zip › S2_File/maternal_flow_balance.py]

# -*- coding: utf-8 -*-
"""
maternal_flow_balance.py

Use flow balance to generate a function describing blood flow to the "rest of
body" compartment for a human mother.

Created on 8/6/2018

@author: Dustin Kapraun
"""
# %%
# Import packages.

import numpy as np
# import pandas as pd
from matplotlib import pyplot as plt
# from scipy import integrate
from scipy import optimize
from PIL import Image


# %%
# Lists for plotting.

# Get a list of distinct colors from viridis color map.
color_list = [plt.cm.viridis(i) for i in np.linspace(0, 0.9, 5)]
# color_list.reverse()

# Create a list of line styles.
ls_list = ['-', '--', '-.', ':', '-']


# %%
# Model definitions.
from gest_models import *


# %%
# Load parameters for cubic model of maternal cardiac output.
out_dir = './Output/'
out_file = 'Q_artb_m_cub_coeff'
coeffs_cub_Q_artb_m = np.load(out_dir + out_file + '.npy')

# Load parameters for cubic model of maternal blood flow to kidney.
out_dir = './Output/'
out_file = 'Q_kidn_m_cub_coeff'
coeffs_cub_Q_kidn_m = np.load(out_dir + out_file + '.npy')

# Load parameters for cubic growth model of placenta volume.
out_dir = './Output/'
out_file = 'V_plac_m_cub_coeff'
coeffs_cub_growth_V_plac_m = np.load(out_dir + out_file + '.npy')


# %%
# Generate functions for plotting.

# Gestational age in weeks.
t_wk = np.linspace(0, 42, 1000)

# Maternal cardiac output (cubic model).
Q_artb_m = cub_fun(t_wk, *coeffs_cub_Q_artb_m)

# Maternal blood flow to adipose (linear transition model).
Q_adip_m = 0.01 * (8.5 + (7.8 - 8.5) / 40 * t_wk) * Q_artb_m

# Maternal blood flow to brain (linear transition model).
Q_bran_m = 0.01 * (12.0 + (8.8 - 12.0) / 40 * t_wk) * Q_artb_m

# Maternal blood flow to kidney (cubic model).
Q_kidn_m = cub_fun(t_wk, *coeffs_cub_Q_kidn_m)

# Maternal blood flow to gut (linear transition model).
Q_gutx_m = 0.01 * (17.0 + (12.5 - 17.0) / 40 * t_wk) * Q_artb_m

# Maternal blood flow to liver (linear transition model).
Q_livr_m = 0.01 * (27.0 + (20.0 - 27.0) / 40 * t_wk) * Q_artb_m

# Maternal blood flow to thyroid (linear transition model).
Q_thyr_m = 0.01 * (1.5 + (1.1 - 1.5) / 40 * t_wk) * Q_artb_m

# Placenta volume (cubic growth model).
V_plac_m = cub_growth(t_wk, *coeffs_cub_growth_V_plac_m)

# Maternal blood flow to placenta (proportional-to-volume model).
Q_plac_m = np.where(t_wk < 3.6, 0.0, 0.059176 * V_plac_m)

# Maternal flow to rest of body.
Q_rest_m = Q_artb_m - (Q_adip_m + Q_bran_m + Q_kidn_m + Q_gutx_m + Q_livr_m \
                       + Q_thyr_m + Q_plac_m)


# %%
# Generate plot showing blood flow to maternal "rest of body" compartment.

# Assign an output directory location.
out_dir = './Output/'

fig = plt.figure(figsize=(7.5, 5))
ax = fig.add_subplot(1, 1, 1)
# ax.plot(t_wk, Q_artb_m, ls=ls_list[0], c=color_list[0], lw=3,
#         zorder=3, label='Cardiac Output')
ax.plot(t_wk, Q_rest_m,
        ls=ls_list[0], c=color_list[0], lw=3,
        zorder=2, label='Rest of Body')
# ymin, ymax = ax.get_ylim()
# yrange = ymax - ymin
# ax.set_ylim((0, 4))
ax.set_xlim(t_wk[0] - 2.5, t_wk[-1] + 1)
ax.set_xlabel('Gestational Age (weeks)', fontsize=12)
ax.set_ylabel('Flow Rate (L/h)', fontsize=12)
ax.tick_params(axis='both', which='major', labelsize=12)
# ax.legend(loc='upper left', handlelength=2.5, fontsize=12)

out_file = 'Q_rest_m'
fig.savefig(out_dir + out_file + '.png', bbox_inches='tight', dpi=300)

plt.show()

png_image = Image.open(out_dir + out_file + '.png')
png_image.save(out_dir + out_file + '.tif', dpi=[300, 300])
