# Supplementary material for: Empirical models for anatomical and physiological changes in a human mother and fetus during pregnancy and gestation
Source: PLoS One. 2019 May 2;14(5):e0215906. doi: 10.1371/journal.pone.0215906 (PMC6497258; doi:10.1371/journal.pone.0215906)
Supplement: S2 File — (ZIP) [file pone.0215906.s002.zip › S2_File/maternal_mass.py]

# -*- coding: utf-8 -*-
"""
maternal_mass.py

Express the mass of a human mother as a function of gestational age.

Created on Tue Oct  3 11:32:33 2017

@author: Dustin Kapraun
"""

# %%
# Import packages.

import numpy as np
# import pandas as pd
from matplotlib import pyplot as plt
# from scipy import integrate
from scipy import optimize
from PIL import Image


# %%
# Lists for plotting.

# Get a list of distinct colors from viridis color map.
color_list = [plt.cm.viridis(i) for i in np.linspace(0, 0.9, 5)]
# color_list.reverse()

# Create a list of line styles.
ls_list = ['-', '--', '-.', ':', '-']


# %%
# Model definitions.
from gest_models import *


# %%
# Examine maternal mass models of Abduljalil (2012) and Hytten & Leitch (1971).

# K Abduljalil, P Furness, TN Johnson, A Rostami-Hodjegan, H Soltani,
# "Anatomical, physiological and metabolic changes with gestational age during
# normal pregnancy", Clinical Pharmacokinetics 51 (2012), 365-396.

# L Gaohua, K Abduljalil, M Jamei, TN Johnson, A Rostami-Hodjegan, "A
# pregnancy physiologically based pharmacokinetic (p-PBPK) model for
# disposition of drugs metabolized by CYP1A2, CYP2D6 and CYP3A4", British
# Journal of Pharmacology 74 (2012), 873-885.

# FE Hytten, I Leitch, The physiology of human pregnancy, Blackwell Scientific
# Publications (1971).

# Gestational age in weeks.
t_wk = np.linspace(0, 42)   

# Maternal mass functions and values.
W_m_abdul_fun = np.poly1d([0.0038, 0.2409, 61.1])
W_m_abdul = W_m_abdul_fun(t_wk)
W_m_gaohua_fun = np.poly1d(60.0 * np.array([0.000054, 0.00560, 1.0]))
W_m_gaohua = W_m_gaohua_fun(t_wk)
W_m_hytten = 61.1 + gomp_fun(t_wk, 0.006514, 0.6797, 0.08698)

# Abduljalil et al. (2012) data summary.
W_m_data_abdul_n = np.array([4116, 145, 707, 502, 734, 3484])
W_m_data_abdul_x = np.array([0, 9, 13, 26, 30, 40])
W_m_data_abdul_y = np.array([61.1, 62.8, 65.0, 71.0, 74.0, 75.2])
W_m_data_abdul_y_sd = np.array([8.9, 10.1, 11.0, 10.0, 11.2, 8.45])

# Plot maternal mass vs. gestional age.
fig = plt.figure(figsize=(7, 4))
ax = fig.add_subplot(1, 1, 1)
ax.errorbar(W_m_data_abdul_x, W_m_data_abdul_y, yerr=W_m_data_abdul_y_sd,
            fmt='s', mfc=color_list[0], mec=color_list[0], mew=2, ms=3,
            ecolor=color_list[0], elinewidth=2, capsize=4, zorder=1,
            label='Abduljalil et al. (2012)')
ax.plot(t_wk, W_m_abdul, ls='-', c=color_list[1], lw=3, zorder=2, alpha=0.9,
        label='Abduljalil et al. (2012)')
ax.plot(t_wk, W_m_gaohua, ls='-.', c=color_list[2], lw=3, zorder=3, alpha=0.9,
        label='Gaohua et al. (2012)')
ax.plot(t_wk, W_m_hytten, ls='--', c=color_list[3], lw=3, zorder=4, alpha=0.9,
        label='Hytten & Leitch (1971)*')
ymin, ymax = ax.get_ylim()
yrange = ymax - ymin
ax.set_ylim((ymin - 0.02 * yrange, ymax + 0.05 * yrange))
ax.set_xlim(t_wk[0] - 2, t_wk[-1] + 2)
ax.set_xlabel('Gestational Age (weeks)')
ax.set_ylabel('Mass (kg)')
ax.tick_params(axis='both', which='major', labelsize=10)
ax.set_title('Maternal Mass', y=1.08, fontsize=18)

# Shrink current axis by 20%
box = ax.get_position()
ax.set_position([box.x0, box.y0, box.width * 0.8, box.height])

# Put a legend to the right of the current axis
ax.legend(loc='center left', bbox_to_anchor=(1, 0.5))

# Show plot.
plt.show()


# %%
# Fit all function types to data curated by Abduljalil et al. (2012).
# Use maximum likelihood (by minimizing negative loglikelihood numerically).

# Obtain data.
x = W_m_data_abdul_x
y = W_m_data_abdul_y
s = W_m_data_abdul_y_sd
n = W_m_data_abdul_n

# =============================================================================
# x = np.array([0, 10, 20, 30, 40])
# y = 60.0 + 0.1 * x + 0.05 * x * x
# s = 5 * np.ones(x.shape)
# =============================================================================

# Fit linear function.
guess = np.array([61.1, 0.5])
guess = np.array([60.0, 0.1])
res = optimize.minimize(neg_LL_fun, guess, args=(lin_fun, x, y, s, n))
coeffs_p1 = res.x
print('\nCoefficients for linear function:')
for k in range(len(coeffs_p1)):
    print('   theta%d = %.5g' % (k, coeffs_p1[k]))
print('Log-likelihood: %g' % (LL_fun(coeffs_p1, lin_fun, x, y, s, n),)) 
print('AIC:  %g' % (aic_fun(coeffs_p1, lin_fun, x, y, s, n),))
# print('AICc: %g' % (aicc_fun(coeffs_p1, lin_fun, x, y, s),))

# Fit quadratic function.
guess = np.array([61.1, 0.1, 0.001])
guess = np.array([60.0, 0.1, 0.05])
res = optimize.minimize(neg_LL_fun, guess, args=(quad_fun, x, y, s, n))
coeffs_p2 = res.x
print('\nCoefficients for quadratic function:')
for k in range(len(coeffs_p2)):
    print('   theta%d = %.5g' % (k, coeffs_p2[k]))
print('Log-likelihood: %g' % (LL_fun(coeffs_p2, quad_fun, x, y, s, n),)) 
print('AIC:  %g' % (aic_fun(coeffs_p2, quad_fun, x, y, s, n),))
# print('AICc: %g' % (aicc_fun(coeffs_p2, quad_fun, x, y, s),))

# Fit cubic function.
guess = np.array([61.1, 0.1, 0.01, 0.01])
guess = np.array([60.0, 0.1, 0.05, 0.01])
res = optimize.minimize(neg_LL_fun, guess, args=(cub_fun, x, y, s, n))
coeffs_p3 = res.x
print('\nCoefficients for cubic function:')
for k in range(len(coeffs_p3)):
    print('   theta%d = %.5g' % (k, coeffs_p3[k]))
print('Log-likelihood: %g' % (LL_fun(coeffs_p3, cub_fun, x, y, s, n),)) 
print('AIC:  %g' % (aic_fun(coeffs_p3, cub_fun, x, y, s, n),))
# print('AICc: %g' % (aicc_fun(coeffs_p3, cub_fun, x, y, s),))

# Fit Gompertz function.
guess = np.array([0.01, 0.01, 0.0001, 60.0])
res = optimize.minimize(neg_LL_fun, guess, args=(mod_gomp_fun, x, y, s, n))
coeffs_gomp = res.x
print('\nCoefficients for Gompertz function:')
for k in range(len(coeffs_gomp)):
    print('   theta%d = %.5g' % (k, coeffs_gomp[k]))
print('Log-likelihood: %g' % (LL_fun(coeffs_gomp, mod_gomp_fun, x, y, s, n),)) 
print('AIC:  %g' % (aic_fun(coeffs_gomp, mod_gomp_fun, x, y, s, n),))
# print('AICc: %g' % (aicc_fun(coeffs_gomp, mod_gomp_fun, x, y, s),))

# Fit logistic function.
guess = np.array([0.001, 0.01, 0.0001, 60.0])
res = optimize.minimize(neg_LL_fun, guess, args=(mod_logi_fun, x, y, s, n))
coeffs_logi = res.x
print('\nCoefficients for logistic function:')
for k in range(len(coeffs_logi)):
    print('   theta%d = %.5g' % (k, coeffs_logi[k]))
print('Log-likelihood: %g' % (LL_fun(coeffs_logi, mod_logi_fun, x, y, s, n),)) 
print('AIC:  %g' % (aic_fun(coeffs_logi, mod_logi_fun, x, y, s, n),))
# print('AICc: %g' % (aicc_fun(coeffs_logi, mod_logi_fun, x, y, s),))


# Plot polynomial functions with data.
fig = plt.figure(figsize=(9, 6))
ax = fig.add_subplot(1, 1, 1)
ax.errorbar(x, y, s,
            fmt='s', mfc=color_list[0], mec=color_list[0], mew=2, ms=4,
            ecolor=color_list[0], elinewidth=2, capsize=4, zorder=1,
            label='Abduljalil et al. (2012)')
ax.plot(t_wk, lin_fun(t_wk, *coeffs_p1), ls=ls_list[0], c=color_list[1], lw=3,
        zorder=2, alpha=0.9, label='Linear')
ax.plot(t_wk, quad_fun(t_wk, *coeffs_p2), ls=ls_list[1], c=color_list[2], lw=3,
        zorder=3, alpha=0.9, label='Quadratic')
ax.plot(t_wk, cub_fun(t_wk, *coeffs_p3), ls=ls_list[2], c=color_list[3], lw=3,
        zorder=4, alpha=0.9, label='Cubic')
ymin, ymax = ax.get_ylim()
yrange = ymax - ymin
ax.set_ylim((ymin - 0.02 * yrange, ymax + 0.05 * yrange))
ax.set_xlim(t_wk[0] - 2, t_wk[-1] + 2)
ax.set_xlabel('Gestational Age (weeks)', fontsize=14)
ax.set_ylabel('Mass (kg)', fontsize=14)
ax.tick_params(axis='both', which='major', labelsize=10)
ax.set_title('Maternal Mass', y=1.08, fontsize=18)

# Shrink current axis by 20%
box = ax.get_position()
ax.set_position([box.x0, box.y0, box.width * 0.8, box.height])

# Put a legend to the right of the current axis
ax.legend(loc='center left', bbox_to_anchor=(1, 0.5), fontsize=14)

# Show plot.
plt.show()

# Plot Gompertz and logistic functions with data.
fig = plt.figure(figsize=(9, 6))
ax = fig.add_subplot(1, 1, 1)
ax.errorbar(x, y, s,
            fmt='s', mfc=color_list[0], mec=color_list[0], mew=2, ms=4,
            ecolor=color_list[0], elinewidth=2, capsize=4, zorder=1,
            label='Abduljalil et al. (2012)')
ax.plot(t_wk, mod_gomp_fun(t_wk, *coeffs_gomp), ls=ls_list[0], c=color_list[1],
        lw=3, zorder=2, alpha=0.9, label='Gompertz')
ax.plot(t_wk, mod_logi_fun(t_wk, *coeffs_logi), ls=ls_list[1], c=color_list[2],
        lw=3, zorder=3, alpha=0.9, label='Logistic')
ymin, ymax = ax.get_ylim()
yrange = ymax - ymin
ax.set_ylim((ymin - 0.02 * yrange, ymax + 0.05 * yrange))
ax.set_xlim(t_wk[0] - 2, t_wk[-1] + 2)
ax.set_xlabel('Gestational Age (weeks)', fontsize=14)
ax.set_ylabel('Mass (kg)', fontsize=14)
ax.tick_params(axis='both', which='major', labelsize=10)
ax.set_title('Maternal Mass', y=1.08, fontsize=18)

# Shrink current axis by 20%
box = ax.get_position()
ax.set_position([box.x0, box.y0, box.width * 0.8, box.height])

# Put a legend to the right of the current axis
ax.legend(loc='center left', bbox_to_anchor=(1, 0.5), fontsize=14)

# Show plot.
plt.show()


# %%
# Plot maternal mass vs. gestional age, including data, our best fit models,
# and previously published models.
fig = plt.figure(figsize=(9, 6))
ax = fig.add_subplot(1, 1, 1)
ax.errorbar(W_m_data_abdul_x, W_m_data_abdul_y, yerr=W_m_data_abdul_y_sd,
            fmt='s', mfc=color_list[0], mec=color_list[0], mew=2, ms=3,
            ecolor=color_list[0], elinewidth=2, capsize=4, zorder=1,
            label='Abduljalil et al. (2012)')
ax.plot(t_wk, cub_fun(t_wk, *coeffs_p3), ls_list[0], c=color_list[1], lw=3,
        zorder=2, alpha=0.9, label='Cubic Model')
ax.plot(t_wk, W_m_abdul, ls=ls_list[1], c=color_list[2], lw=3, zorder=3,
        alpha=0.9, label='Abduljalil et al. (2012)')
ax.plot(t_wk, W_m_gaohua, ls=ls_list[2], c=color_list[3], lw=3, zorder=4,
        alpha=0.9, label='Gaohua et al. (2012)')
ax.plot(t_wk, W_m_hytten, ls=ls_list[3], c=color_list[4], lw=3, zorder=5,
        alpha=0.9, label='Hytten & Leitch (1971)*')
ymin, ymax = ax.get_ylim()
yrange = ymax - ymin
ax.set_ylim((ymin - 0.02 * yrange, ymax + 0.05 * yrange))
ax.set_xlim(t_wk[0] - 2, t_wk[-1] + 2)
ax.set_xlabel('Gestational Age (weeks)', fontsize=14)
ax.set_ylabel('Mass (kg)', fontsize=14)
ax.tick_params(axis='both', which='major', labelsize=10)
ax.set_title('Maternal Mass', y=1.08, fontsize=18)

# Shrink current axis by 20%
box = ax.get_position()
ax.set_position([box.x0, box.y0, box.width * 0.8, box.height])

# Put a legend to the right of the current axis
ax.legend(loc='center left', bbox_to_anchor=(1, 0.5), fontsize=14)

# Show plot.
plt.show()


# %%
# Plot maternal mass vs. gestional age, including data, our best fit models,
# and previously published models.
# Assign an output directory location.
out_dir = './Output/'

fig = plt.figure(figsize=(7.5, 5))
ax = fig.add_subplot(1, 1, 1)
ax.plot(t_wk, cub_fun(t_wk, *coeffs_p3), ls_list[0], c=color_list[0], lw=3,
        zorder=4, label='Cubic Model')
ax.plot(t_wk, W_m_abdul, ls=ls_list[1], c=color_list[1], lw=3, zorder=1,
        label='Abduljalil et al. (2012) Model')
ax.plot(t_wk, W_m_gaohua, ls=ls_list[2], c=color_list[2], lw=3, zorder=2,
        label='Gaohua et al. (2012) Model')
ax.plot(t_wk, W_m_hytten, ls=ls_list[3], c=color_list[3], lw=3,
        zorder=3, label='Growth Data (Hytten & Leitch, 1971)')
ax.errorbar(W_m_data_abdul_x, W_m_data_abdul_y, yerr=W_m_data_abdul_y_sd,
            fmt='s', mfc='black', mec='black', mew=2, ms=4,
            ecolor='black', elinewidth=2, capsize=4, zorder=5,
            label='Curated Data (Abduljalil et al., 2012)')
ymin, ymax = ax.get_ylim()
yrange = ymax - ymin
ax.set_ylim((40, 90))
ax.set_xlim(t_wk[0] - 1, t_wk[-1] + 2)
ax.set_xlabel('Gestational Age (weeks)', fontsize=12)
ax.set_ylabel('Mass (kg)', fontsize=12)
ax.tick_params(axis='both', which='major', labelsize=12)
ax.legend(loc='lower right', handlelength=2.5, fontsize=11)

out_file = 'W_m_all'
fig.savefig(out_dir + out_file + '.png', bbox_inches='tight', dpi=300)

plt.show()

png_image = Image.open(out_dir + out_file + '.png')
png_image.save(out_dir + out_file + '.tif', dpi=[300, 300])


# %%
# Save parameters for cubic model of maternal mass.
out_file = 'W_m_cub_coeff'
np.save(out_dir + out_file + '.npy', coeffs_p3)
