# Supplementary material for: Empirical models for anatomical and physiological changes in a human mother and fetus during pregnancy and gestation
Source: PLoS One. 2019 May 2;14(5):e0215906. doi: 10.1371/journal.pone.0215906 (PMC6497258; doi:10.1371/journal.pone.0215906)
Supplement: S2 File — (ZIP) [file pone.0215906.s002.zip › S2_File/maternal_mass_balance.py]

# -*- coding: utf-8 -*-
"""
maternal_mass_balance.py

Use mass balance to generate a function describing mass/volume of the "rest of
body" compartment for a human mother.

Created on 8/6/2018

@author: Dustin Kapraun
"""
# %%
# Import packages.

import numpy as np
# import pandas as pd
from matplotlib import pyplot as plt
# from scipy import integrate
from scipy import optimize
from PIL import Image


# %%
# Lists for plotting.

# Get a list of distinct colors from viridis color map.
color_list = [plt.cm.viridis(i) for i in np.linspace(0, 0.9, 5)]
# color_list.reverse()

# Create a list of line styles.
ls_list = ['-', '--', '-.', ':', '-']


# %%
# Model definitions.
from gest_models import *


# %%
# Load parameters for cubic model of maternal mass.
out_dir = './Output/'
out_file = 'W_m_cub_coeff'
coeffs_cub_W_m = np.load(out_dir + out_file + '.npy')

# Load parameters for Gompertz model of fetal mass.
out_dir = './Output/'
out_file = 'W_f_gomp_coeff'
coeffs_gomp_W_f = np.load(out_dir + out_file + '.npy')

# Load parameters for cubic growth model of placenta volume.
out_dir = './Output/'
out_file = 'V_plac_m_cub_coeff'
coeffs_cub_growth_V_plac_m = np.load(out_dir + out_file + '.npy')

# Load parameters for logistic model of amniotic fluid volume.
out_dir = './Output/'
out_file = 'V_amnf_m_logi_coeff'
coeffs_logi_V_amnf_m = np.load(out_dir + out_file + '.npy')

# Load parameters for modified logistic model of maternal RBC volume.
out_dir = './Output/'
out_file = 'V_rbcs_m_logi_coeff'
coeffs_mod_logi_V_rbcs_m = np.load(out_dir + out_file + '.npy')

# load parameters for modified logistic model of maternal plasma volume.
out_dir = './Output/'
out_file = 'V_plas_m_logi_coeff'
coeffs_mod_logi_V_plas_m = np.load(out_dir + out_file + '.npy')

# Load parameters for quadratic model of maternal hematocrit.
out_dir = './Output/'
out_file = 'H_m_quad_coeff'
coeffs_quad_H_m = np.load(out_dir + out_file + '.npy')

# Load parameters for linear model of maternal adipose mass.
out_dir = './Output/'
out_file = 'W_adip_m_lin_coeff'
coeffs_lin_W_adip_m = np.load(out_dir + out_file + '.npy')


# %%
# Generate functions for plotting.

# Gestational age in weeks.
t_wk = np.linspace(0, 42, 1000)

# Maternal mass (cubic model).
W_m = cub_fun(t_wk, *coeffs_cub_W_m)

# Fetal mass (Gompertz model).
W_f = 0.001 * gomp_fun(t_wk, *coeffs_gomp_W_f)

# Placenta volume (cubic model).
V_plac_m = 0.001 * cub_growth(t_wk, *coeffs_cub_growth_V_plac_m)

# Amniotic fluid volume (logistic model).
V_amnf_m = 0.001 * logi_fun(t_wk, *coeffs_logi_V_amnf_m)

# Maternal plasma volume (modified logistic model).
V_plas_m = mod_logi_fun(t_wk, *coeffs_mod_logi_V_plas_m)

# Maternal hematocrit (quadratic model).
H_m = 0.01 * quad_fun(t_wk, *coeffs_quad_H_m)

# Maternal RBC volume (hematocrit-based model).
# V_rbcs_m = mod_logi_fun(t_wk, *coeffs_mod_logi_V_rbcs_m)
V_rbcs_m = H_m / (1 - H_m) * V_plas_m   # (from Eqs. 5 and 17a)

# Maternal "components of blood other than RBCs" volume
V_blot_m = (1 - H_m) / H_m * V_rbcs_m

# Maternal adipose mass (linear model).
W_adip_m = lin_fun(t_wk, *coeffs_lin_W_adip_m)

# Maternal brain volume.
V_bran_m = 1.2749

# Maternal thyroid volume.
V_thyr_m = 0.016469

# Maternal kidney volume.
V_kidn_m = 0.26653

# Maternal gut volume.
V_gutx_m = 1.1110

# Maternal liver volume.
V_livr_m = 1.3559

# Maternal lung volume.
V_lung_m = 0.91945

# =============================================================================
# # Maternal "rest of body" mass.
# W_rest1_m = W_m - (W_adip_m + (V_plas_m + V_rbcs_m) * 1.06 + V_bran_m * 1.04 \
#     + V_thyr_m * 1.05 + V_kidn_m * 1.05 + V_gutx_m * 1.045 + V_livr_m * 1.05 \
#     + V_lung_m * 1.05)
# W_rest2_m = W_rest1_m - (W_f + V_plac_m * 1.02 + V_amnf_m * 1.01)
# W_rest_m = np.where(t_wk < 2, W_rest1_m, W_rest2_m)
# =============================================================================

# Maternal fat-free mass.
W_ffmx1_m = W_m - W_adip_m
W_ffmx2_m = W_ffmx1_m - (W_f + V_plac_m * 1.02 + V_amnf_m * 1.01)
W_ffmx_m = np.where(t_wk < 2, W_ffmx1_m, W_ffmx2_m)

# Maternal fat-free mass volume. This calculation assumes fat-free mass has an
# average density of 1.1 g/mL. See Table 3 of EM Widen and D Gallagher, "Body
# Composition Changes in Pregnancy: Measurement, Predictors, and Outcomes,"
# Eur J Clin Nutr 68(6): 643-652, 2014.
V_ffmx_m = W_ffmx_m / 1.1

# Maternal "rest of body" volume.
V_rest_m = V_ffmx_m - (V_plas_m + V_rbcs_m + V_bran_m + V_thyr_m + V_kidn_m
                       + V_gutx_m + V_livr_m + V_lung_m)


# =============================================================================
# # %%
# # Generate plot showing blood components.
# 
# # Assign an output directory location.
# out_dir = './Output/'
# 
# fig = plt.figure(figsize=(9, 6))
# ax = fig.add_subplot(1, 1, 1)
# ax.plot(t_wk, V_rbcs_m, ls_list[0], c=color_list[0], lw=3,
#         label='RBCs')
# ax.plot(t_wk, V_plas_m, ls=ls_list[1], c=color_list[1], lw=3,
#         label='Plasma')
# ax.plot(t_wk, V_blot_m, ls=ls_list[2], c=color_list[2], lw=3,
#         label='Components Other than RBCs')
# # ymin, ymax = ax.get_ylim()
# # yrange = ymax - ymin
# ax.set_ylim((0, 4))
# ax.set_xlim(t_wk[0] - 2.5, t_wk[-1] + 1)
# ax.set_xlabel('Gestational Age (weeks)', fontsize=14)
# ax.set_ylabel('Volume (L)', fontsize=14)
# ax.tick_params(axis='both', which='major', labelsize=14)
# ax.legend(loc='lower right', fontsize=14)
# 
# out_file = 'maternal_blood_all'
# fig.savefig(out_dir + out_file + '.png', bbox_inches='tight', dpi=300)
# 
# plt.show()
# 
# png_image = Image.open(out_dir + out_file + '.png')
# png_image.save(out_dir + out_file + '.tif', dpi=[300, 300])
# =============================================================================


# %%
# Generate plot showing volume of maternal "rest of body" compartment.

# Assign an output directory location.
out_dir = './Output/'

fig = plt.figure(figsize=(7.5, 5))
ax = fig.add_subplot(1, 1, 1)
# ax.plot(t_wk, W_m, ls_list[0], c=color_list[0], lw=3,
#         label='Whole Body')
# ax.plot(t_wk, W_rest_m, ls=ls_list[0], c=color_list[0], lw=3,
#         zorder=3, label='Rest of Body Mass')
ax.plot(t_wk, V_rest_m, ls=ls_list[0], c=color_list[0], lw=3,
        zorder=2, label='Rest of Body Volume')
# ax.plot(t_wk, W_rest1_m, ls=ls_list[1], c=color_list[1], lw=3,
#         zorder=2, label='Rest of Body + Conceptus')
# ax.plot(t_wk, W_rest1_m + W_adip_m, ls=ls_list[2], c=color_list[2], lw=3,
#         zorder=1, label='Rest of Body + Conceptus + Adipose')
# ax.plot(t_wk, W_m, ls=ls_list[3], c=color_list[3], lw=3,
#         zorder=0, label='Whole Body + Conceptus')
# ymin, ymax = ax.get_ylim()
# yrange = ymax - ymin
# ax.set_ylim((0, 4))
ax.set_xlim(t_wk[0] - 2.5, t_wk[-1] + 1)
ax.set_xlabel('Gestational Age (weeks)', fontsize=12)
ax.set_ylabel('Volume (L)', fontsize=12)
ax.tick_params(axis='both', which='major', labelsize=12)
# ax.legend(loc='upper left', fontsize=14)

out_file = 'V_rest_m'
fig.savefig(out_dir + out_file + '.png', bbox_inches='tight', dpi=300)

plt.show()

png_image = Image.open(out_dir + out_file + '.png')
png_image.save(out_dir + out_file + '.tif', dpi=[300, 300])
