# Supplementary material for: Empirical models for anatomical and physiological changes in a human mother and fetus during pregnancy and gestation
Source: PLoS One. 2019 May 2;14(5):e0215906. doi: 10.1371/journal.pone.0215906 (PMC6497258; doi:10.1371/journal.pone.0215906)
Supplement: S2 File — (ZIP) [file pone.0215906.s002.zip › S2_File/maternal_placenta_flow.py]

# -*- coding: utf-8 -*-
"""
maternal_kidney_flow.py

Express the placenta blood flow of a human mother as a function of gestational
age.

Created on 12/21/2017.

@author: Dustin Kapraun
"""

# %%
# Import packages.

import numpy as np
# import pandas as pd
from matplotlib import pyplot as plt
# from scipy import integrate
from scipy import optimize
from PIL import Image


# %%
# Lists for plotting.

# Get a list of distinct colors from viridis color map.
color_list = [plt.cm.viridis(i) for i in np.linspace(0, 0.9, 5)]
# color_list.reverse()

# Create a list of line styles.
ls_list = ['-', '--', '-.', ':', '-']


# %%
# Model definitions.
from gest_models import *


# %%
# Load parameters for cubic model of maternal mass.
out_dir = './Output/'
out_file = 'W_m_cub_coeff'
coeffs_cub_W_m = np.load(out_dir + out_file + '.npy')

# Load parameters for cubic model of maternal cardiac output.
out_dir = './Output/'
out_file = 'Q_artb_m_cub_coeff'
coeffs_cub_Q_artb_m = np.load(out_dir + out_file + '.npy')

# Load parameters for cubic growth model of placenta volume.
out_dir = './Output/'
out_file = 'V_plac_m_cub_coeff'
coeffs_cub_V_plac_m = np.load(out_dir + out_file + '.npy')


# %%
# Examine maternal placenta blood flow models of Abduljalil (2012) and others.

# K Abduljalil, P Furness, TN Johnson, A Rostami-Hodjegan, H Soltani,
# "Anatomical, physiological and metabolic changes with gestational age during
# normal pregnancy", Clinical Pharmacokinetics 51 (2012), 365-396.

# L Gaohua, K Abduljalil, M Jamei, TN Johnson, A Rostami-Hodjegan, "A
# pregnancy physiologically based pharmacokinetic (p-PBPK) model for
# disposition of drugs metabolized by CYP1A2, CYP2D6 and CYP3A4", British
# Journal of Pharmacology 74 (2012), 873-885.

# Gestational age in weeks.
t_wk = np.linspace(0, 42, 1000)
t_wk_fa = np.linspace(0., 40., 1000)
# t_wk_fa = np.linspace(8.1, 8.3, 100)

# Maternal placenta blood flow values.
Q_plac_m_gaohua = cub_fun(t_wk, 0, -0.4051, 0.1188, -0.0019)
Q_plac_m_zhang = cub_fun(t_wk, 1.71, 0.207, 0.0841, -0.0015)
Q_uter_m_dall = 0.954 / (1 + 21.8 * np.exp(-0.153 * t_wk_fa)) - 0.0197
Q_endo1_m_dall = 0.31 * Q_uter_m_dall
Q_endo2_m_dall = 0.000152 * t_wk_fa + 0.0337
Q_endo_m_dall = np.where(t_wk_fa <= 8.14, Q_endo1_m_dall, Q_endo2_m_dall)
Q_myo1_m_dall = 0.69 * Q_uter_m_dall
Q_myo2_m_dall = 0.000335 * t_wk_fa + 0.0741
Q_myo_m_dall = np.where(t_wk_fa <= 8.14, Q_myo1_m_dall, Q_myo2_m_dall)
Q_plac1_m_dall = 0.0007
Q_plac2_m_dall = Q_uter_m_dall - Q_endo_m_dall - Q_myo_m_dall
Q_plac_m_dall = np.where(t_wk_fa <= 8.2, Q_plac1_m_dall, Q_plac2_m_dall)
Q_plac_m_dall = 60.0 * Q_plac_m_dall   # Unit conversion.
temp = 60.0 * (0.954 / (1 + 21.8 * np.exp(-0.153 * (t_wk - 2)))
               - 0.000487 * (t_wk - 2) - 0.1275)
Q_plac_m_dall_alt = np.where(t_wk <= 10.2, 0.042, temp)

# Maternal mass values.
# W_m = lin_fun(t_wk, *coeffs_lin_W_m)

# Maternal cardiac output values.
Q_artb_m = cub_fun(t_wk, *coeffs_cub_Q_artb_m)

# Linear transition model.
Q_plac_m = (0.8 / 36.4) * (t_wk - 3.6) * 0.01 * (0.4 + 11.6 / 50. * t_wk) \
    * Q_artb_m
Q_plac_m = np.where(t_wk < 3.6, 0.0, Q_plac_m)

# Placenta volume values.
V_plac_m = cub_growth(t_wk, *coeffs_cub_V_plac_m)

# Proportional-to-volume model.
Q_plac_m_prop = 0.059176 * V_plac_m
Q_plac_m_prop = np.where(t_wk < 3.6, 0.0, Q_plac_m_prop)

# Plot maternal mass vs. gestional age.
fig = plt.figure(figsize=(7, 4))
ax = fig.add_subplot(1, 1, 1)
ax.plot(t_wk, Q_plac_m, ls=ls_list[0], c=color_list[0], lw=3, zorder=1,
        alpha=0.9,
        label='Linear Transition Model')
ax.plot(t_wk, Q_plac_m_prop, ls=ls_list[1], c=color_list[1], lw=3, zorder=2,
        alpha=0.9,
        label='Proportional-to-Volume Model')
ax.plot(t_wk, Q_plac_m_gaohua, ls=ls_list[2], c=color_list[2], lw=3, zorder=3,
        alpha=0.9,
        label='Gaohua et al. (2012)')
ax.plot(t_wk_fa + 2, Q_plac_m_dall, ls=ls_list[3], c=color_list[3], lw=3,
        zorder=4,
        alpha=0.9,
        label='Dallmann et al. (2017)')
# =============================================================================
# ax.plot(t_wk, Q_plac_m_dall_alt, ls=ls_list[3], c=color_list[3], lw=3,
#         zorder=4,
#         alpha=0.9,
#         label='Dallmann et al. (2017) Alternate')
# =============================================================================
ymin, ymax = ax.get_ylim()
yrange = ymax - ymin
ax.set_ylim((ymin - 0.02 * yrange, ymax + 0.05 * yrange))
ax.set_xlim(t_wk[0] - 2, t_wk[-1] + 2)
ax.set_xlabel('Gestational Age (weeks)')
ax.set_ylabel('Flow Rate (L/h)')
ax.tick_params(axis='both', which='major', labelsize=10)
ax.set_title('Maternal Placenta Blood Flow', y=1.08, fontsize=18)

# Shrink current axis by 20%
box = ax.get_position()
ax.set_position([box.x0, box.y0, box.width * 0.8, box.height])

# Put a legend to the right of the current axis
ax.legend(loc='center left', bbox_to_anchor=(1, 0.5))

# Show plot.
plt.show()


# %%
# Plot maternal placenta blood flow vs. gestional age, including data, our
# model, and previously published models.

# Assign an output directory location.
out_dir = './Output/'

fig = plt.figure(figsize=(7.5, 5))
ax = fig.add_subplot(1, 1, 1)
ax.plot(t_wk, Q_plac_m_prop, ls_list[0], c=color_list[0], lw=3,
        zorder=5, label='Proportional-to-Volume Model')
ax.plot(t_wk, Q_plac_m, ls_list[1], c=color_list[1], lw=3,
        zorder=4, label='Linear Transition Model')
ax.plot(t_wk, Q_plac_m_gaohua, ls=ls_list[2], c=color_list[2], lw=3, zorder=3,
        label='Gaohua et al. (2012) Model')
ax.plot(t_wk_fa + 2, Q_plac_m_dall, ls=ls_list[3], c=color_list[3], lw=3,
        zorder=2,
        label='Dallmann et al. (2017) Model')
ax.plot(t_wk, Q_plac_m_zhang, dashes=[3, 1, 1, 1], c=color_list[4], lw=3,
        zorder=1, label='Zhang et al. (2017) Model')
ymin, ymax = ax.get_ylim()
yrange = ymax - ymin
ax.set_xlim(t_wk[0] - 1, t_wk[-1] + 2)
ax.set_xlabel('Gestational Age (weeks)', fontsize=12)
ax.set_ylabel('Flow Rate (L/h)', fontsize=12)
ax.tick_params(axis='both', which='major', labelsize=12)
ax.legend(loc='upper left', handlelength=2.5, fontsize=11)

out_file = 'Q_plac_m_all'
fig.savefig(out_dir + out_file + '.png', bbox_inches='tight', dpi=300)

plt.show()

png_image = Image.open(out_dir + out_file + '.png')
png_image.save(out_dir + out_file + '.tif', dpi=[300, 300])
