# Supplementary material for: Empirical models for anatomical and physiological changes in a human mother and fetus during pregnancy and gestation
Source: PLoS One. 2019 May 2;14(5):e0215906. doi: 10.1371/journal.pone.0215906 (PMC6497258; doi:10.1371/journal.pone.0215906)
Supplement: S2 File — (ZIP) [file pone.0215906.s002.zip › S2_File/readme.txt]

The contents of this compressed file are as follows:

Text File. “readme.txt”. This file.
Python Script. “gest_models.py”. This program contains function definitions for various general types of models described in the manuscript.
Python Script. “maternal_mass.py”. This program uses maternal mass vs. gestational age data (which are contained in the script) to perform model calibrations. It produces a plot of the data and various models for maternal mass vs. gestational age. The plot is saved in a subdirectory called “Output”.
Python Script. “fetal_mass.py”. This program uses fetal mass vs. gestational age data (which are contained in the script) to perform model calibrations. It produces a plot of the data and various models for fetal mass vs. gestational age. The plot is saved in a subdirectory called “Output”.
Python Script. “maternal_fat_mass.py”. This program uses maternal fat mass vs. gestational age data (which are contained in the script) to perform model calibrations. It produces a plot of the data and various models for maternal fat mass vs. gestational age. The plot is saved in a subdirectory called “Output”.
Python Script. “maternal_plasma_volume.py”. This program uses maternal plasma volume vs. gestational age data (which are contained in the script) to perform model calibrations. It produces a plot of the data and various models for maternal plasma volume vs. gestational age. The plot is saved in a subdirectory called “Output”.
Python Script. “maternal_plasma_vol.py”. This program uses maternal plasma volume vs. gestational age data (which are contained in the script) to perform model calibrations. It produces a plot of the data and various models for maternal plasma volume vs. gestational age. The plot is saved in a subdirectory called “Output”.
Python Script. “maternal_rbc_vol.py”. This program uses maternal red blood cell volume vs. gestational age data (which are contained in the script) to perform model calibrations. It produces a plot of the data and various models for maternal red blood cell volume vs. gestational age. The plot is saved in a subdirectory called “Output”.
Python Script. “maternal_placenta_volume.py”. This program uses placenta volume vs. gestational age data (which are contained in the script) to perform model calibrations. It produces a plot of the data and various models for placenta volume vs. gestational age. The plot is saved in a subdirectory called “Output”.
Python Script. “maternal_amnf_vol.py”. This program uses amniotic fluid volume vs. gestational age data (which are contained in the script) to perform model calibrations. It produces a plot of the data and various models for amniotic fluid volume vs. gestational age. The plot is saved in a subdirectory called “Output”.
Python Script. “maternal_mass_balance.py”. This program uses models derived in various other scripts to calculate a model for maternal “rest of body” volume. It produces a plot of the maternal rest of body volume vs. gestational age. The plot is saved in a subdirectory called “Output”.
Python Script. “maternal_cardiac_output.py”. This program uses maternal cardiac output vs. gestational age data (which are contained in the script) to perform model calibrations. It produces a plot of the data and various models for maternal cardiac output vs. gestational age. The plot is saved in a subdirectory called “Output”.
Python Script. “maternal_kidney_flow.py”. This program uses maternal kidney blood flow vs. gestational age data (which are contained in the script) to perform model calibrations. It produces a plot of the data and various models for maternal kidney blood flow vs. gestational age. The plot is saved in a subdirectory called “Output”.
Python Script. “maternal_placenta_flow.py”. This program blood flow proportion estimates and other models to generate a model for maternal blood flow to the placenta vs. gestational age. It produces a plot of various models for maternal blood flow to the placenta vs. gestational age. The plot is saved in a subdirectory called “Output”.
Python Script. “maternal_flow_balance.py”. This program uses models derived in various other scripts to calculate a model for blood flow to the maternal “rest of body”. It produces a plot of maternal blood flow to the rest of body vs. gestational age. The plot is saved in a subdirectory called “Output”.
Python Script. “maternal_hematocrit.py”. This program uses maternal hematocrit vs. gestational age data (which are contained in the script) to perform model calibrations. It produces a plot of the data and various models for maternal hematocrit vs. gestational age. The plot is saved in a subdirectory called “Output”.
Python Script. “maternal_gfr.py”. This program uses maternal glomerular filtration rate vs. gestational age data (which are contained in the script) to perform model calibrations. It produces a plot of the data and various models for maternal glomerular filtration rate vs. gestational age. The plot is saved in a subdirectory called “Output”.
Python Script. “fetal_brain_mass.py”. This program uses fetal brain mass vs. gestational age data (which are contained in the script) to perform model calibrations. It produces a plot of the data and various models for fetal brain mass vs. gestational age. The plot is saved in a subdirectory called “Output”.
Python Script. “fetal_liver_mass.py”. This program uses fetal liver mass vs. gestational age data (which are contained in the script) to perform model calibrations. It produces a plot of the data and various models for fetal liver mass vs. gestational age. The plot is saved in a subdirectory called “Output”.
Python Script. “fetal_kidney_mass.py”. This program uses fetal kidney mass vs. gestational age data (which are contained in the script) to perform model calibrations. It produces a plot of the data and various models for fetal kidney mass vs. gestational age. The plot is saved in a subdirectory called “Output”.
Python Script. “fetal_lung_mass.py”. This program uses fetal lung mass vs. gestational age data (which are contained in the script) to perform model calibrations. It produces a plot of the data and various models for fetal lung mass vs. gestational age. The plot is saved in a subdirectory called “Output”.
Python Script. “fetal_thyroid_mass.py”. This program uses fetal thyroid mass vs. gestational age data (which are contained in the script) to perform model calibrations. It produces a plot of the data and various models for fetal thyroid mass vs. gestational age. The plot is saved in a subdirectory called “Output”.
Python Script. “fetal_gut_mass.py”. This program uses fetal gut mass vs. gestational age data (which are contained in the script) to perform model calibrations. It produces a plot of the data and various models for fetal gut mass vs. gestational age. The plot is saved in a subdirectory called “Output”.
Python Script. “fetal_mass_balance.py”. This program uses models derived in various other scripts to calculate a model for fetal “rest of body” volume. It produces a plot of the fetal rest of body volume vs. gestational age. The plot is saved in a subdirectory called “Output”.
Python Script. “fetal_rvtl_flow.py”. This program uses fetal right ventricle blood flow vs. gestational age data (which are contained in a file called “Kiserud2006_Fig5A_Q_rvtl.csv” in a subdirectory called “Data”) to perform model calibrations. It produces a plot of the data and various models for fetal right ventricle blood flow data vs. gestational age. The plot is saved in a subdirectory called “Output”.
Python Script. “fetal_rvtl_flow.py”. This program uses fetal left ventricle blood flow vs. gestational age data (which are contained in a file called “Kiserud2006_Fig4A_Q_lvtl.csv” in a subdirectory called “Data”) to perform model calibrations. It produces a plot of the data and various models for fetal left ventricle blood flow data vs. gestational age. The plot is saved in a subdirectory called “Output”.
Python Script. “fetal_DA_flow.py”. This program uses fetal ductus arteriosus blood flow vs. gestational age data (which are contained in a file called “Mielke2001_Fig8_Q_DA.csv” in a subdirectory called “Data”) to perform model calibrations. It produces a plot of the data and various models for fetal ductus arteriosus blood flow data vs. gestational age. The plot is saved in a subdirectory called “Output”.
Python Script. “fetal_plac_flow.py”. This program uses fetal umbilical vein blood flow vs. gestational age data (which are contained in a file called “Kiserud2000_Fig5A_Q_plac.csv” in a subdirectory called “Data”) to perform model calibrations. It produces a plot of the data and various models for fetal placenta blood flow data vs. gestational age. The plot is saved in a subdirectory called “Output”.
Python Script. “fetal_DV_flow.py”. This program uses fetal ductus venosus blood flow vs. gestational age data (which are contained in a file called “Kiserud2000_Fig5B_Q_DV.csv” in a subdirectory called “Data”) to perform model calibrations. It produces a plot of the data and various models for fetal ductus venosus blood flow data vs. gestational age. The plot is saved in a subdirectory called “Output”.
Python Script. “fetal_flow_balance.py”. This program uses models derived in various other scripts to calculate a model for blood flow to the fetal “rest of body”. It produces a plot of fetal blood flow to the rest of body vs. gestational age. The plot is saved in a subdirectory called “Output”.
Python Script. “fetal_hematocrit.py”. This program uses fetal hematocrit vs. gestational age data (which are contained in the script) to perform model calibrations. It produces a plot of the data and various models for fetal hematocrit vs. gestational age. The plot is saved in a subdirectory called “Output”.
Folder. “Output”. This folder must be in the directory or folder that contains the Python scripts. It is used for saving various types of output, including images (in PNG and TIF formats), and optimal model parameters (in “.npy” files).
Folder. “Input”. This folder must be in the directory or folder that contains the Python scripts. It is used to contain raw data files.
Data File. “Kiserud2006_Fig5A_Q_rvtl.csv”. This file contains data that were digitally extracted from Figure 5A of Kiserud et al. [38]. The file is located in a subdirectory called “Input”.
Data File. “Kiserud2006_Fig4A_Q_lvtl.csv”. This file contains data that were digitally extracted from Figure 4A of Kiserud et al. [38]. The file is located in a subdirectory called “Input”.
Data File. “Mielke2001_Fig8_Q_DA.csv”. This file contains data that were digitally extracted from Figure 4A of Mielke and Benda [39]. The file is located in a subdirectory called “Input”.
Data File. “Kiserud2000_Fig5A_Q_plac.csv”. This file contains data that were digitally extracted from Figure 5A of Kiserud et al. [40]. The file is located in a subdirectory called “Input”.
Data File. “Kiserud2000_Fig5B_Q_DV.csv”. This file contains data that were digitally extracted from Figure 5B of Kiserud et al. [40]. The file is located in a subdirectory called “Input”.
